# Supplementary material for: Spontaneous Cdc42 Polarization Independent of GDI-Mediated Extraction and Actin-Based Trafficking
Source: PLoS Biol. 2015 Apr 2;13(4):e1002097. doi: 10.1371/journal.pbio.1002097 (PMC4383620; doi:10.1371/journal.pbio.1002097)
Supplement: S1 Data — (XLSX) [file pbio.1002097.s001.xlsx]

## Sheet: Figure 1E
	Hours
	0	2	4	6	8	10	12
wt	0.04	0.06	0.08	0.13	0.2	0.32	0.5
cdc42-mch	0.04	0.05	0.08	0.12	0.18	0.29	0.46
cdc42-sfgfp	0.04	0.05	0.08	0.13	0.2	0.32	0.52
wt (AV)	0.04	0.05	0.07	0.1	0.14	0.19	0.27
gfp-cdc42	0.04	0.04	0.05	0.06	0.07	0.07	0.09

## Sheet: Figure 2B left
1-red						Background average										2-red										Background average														3-red						Background
						2765.83		minus background																		2692.64		minus background																		2986.28		minus background
Cell 1 Tip 1 A	Cell 1 Tip 1 B	Cell 2 Tip 1 A	Cell 2 Tip 1 B	Cell 3 Tip 1 A	Cell 3 Tip 1 B	Background		Cell 1 Tip 1 A	Cell 1 Tip 1 B	Cell 2 Tip 1 A	Cell 2 Tip 1 B	Cell 3 Tip 1 A	Cell 3 Tip 1 B			Cell 1 Tip 1 A	Cell 1 Tip 1 B	Cell 2 Tip 1 A	Cell 2 Tip 1 B	Cell 3 Tip 1 A	Cell 3 Tip 1 B	Cell 4 Tip 1 A	Cell 4 Tip 1 B	Cell 5 Tip 1 A	Cell 5 Tip 1 B	Background		Cell 1 Tip 1 A	Cell 1 Tip 1 B	Cell 2 Tip 1 A	Cell 2 Tip 1 B	Cell 3 Tip 1 A	Cell 3 Tip 1 B	Cell 4 Tip 1 A	Cell 4 Tip 1 B	Cell 5 Tip 1 A	Cell 5 Tip 1 B			Cell 1 Tip 1 A	Cell 1 Tip 1 B	Cell 2 Tip 1 A	Cell 2 Tip 1 B	Cell 3 Tip 1 A	X17	Background		Cell 1 Tip 1 A	Cell 1 Tip 1 B
25829.5	24013.8	22057.7	19412.1	16018.1	21430.2	2771.44		23063.7	21248	19291.9	16646.3	13252.3	18664.4			17768.8	15222.9	20960.6	19635.8	29825.9	32824	19660.4	22897.9	24436.3	21823	2789.76		15076.2	12530.2	18268	16943.2	27133.2	30131.3	16967.7	20205.3	21743.6	19130.3			22690.7	20852.6	23836.9	26144.3	15443.1	19110.9	2803.3		19704.4	17866.3
27040.6	24513.1	21804.8	18548.2	17125.3	22443.7	2816.72		24274.7	21747.2	19039	15782.4	14359.5	19677.9			18305.7	16385.7	20499.8	20294.3	28808.7	32721.2	18995.5	24178.2	26747	19957.2	2785.81		15613.1	13693.1	17807.2	17601.6	26116	30028.5	16302.8	21485.5	24054.4	17264.5			22197.5	21899.1	24207.4	25419.9	16048.1	17196.3	2813.2		19211.2	18912.8
27217.7	24994.5	22903.4	18629.6	18659.6	23760.7	2681.36		24451.9	22228.7	20137.6	15863.7	15893.7	20994.8			18314.3	17718.3	20835.7	20960	30157.8	30645.6	19229.4	25228.2	26591	19140.3	2780.87		15621.6	15025.7	18143	18267.4	27465.2	27953	16536.8	22535.6	23898.3	16447.6			20860.4	22142.4	22754.2	23964	16787.9	16552.9	2783.74		17874.1	19156.1
25694.4	25450.1	24401.3	20104.3	18747.4	26482.1	2648.02		22928.5	22684.3	21635.4	17338.5	15981.6	23716.3			19873.2	18263.4	22475.4	21507.1	28491.7	28704.3	19388.2	24796	25055.8	19794.7	2673.92		17180.6	15570.7	19782.8	18814.4	25799.1	26011.7	16695.6	22103.4	22363.1	17102.1			20037.4	20520.9	24211.5	21602.7	16644.1	16137.3	2844.41		17051.1	17534.6
26009.9	25314.1	23095.8	19905.6	18995.4	27994.2	2772.73		23244	22548.3	20330	17139.7	16229.6	25228.3			21001.3	17820.2	22724.8	20524.4	28839.2	28298.6	19846.5	24901.7	22678.5	21654.4	2674.66		18308.7	15127.6	20032.2	17831.8	26146.6	25605.9	17153.8	22209	19985.9	18961.8			19237.2	19457.9	23205.4	21654.2	15584.9	15435.2	2859.08		16250.9	16471.6
25003	25523.3	22719.1	19272.9	18369.9	26101.8	2753.67		22237.1	22757.5	19953.3	16507.1	15604.1	23335.9			21579.2	18000.4	22792	19846.8	26023.3	28530.3	20254.9	23687.7	21742.4	21851.8	2715.28		18886.5	15307.7	20099.4	17154.2	23330.6	25837.7	17562.3	20995.1	19049.7	19159.1			18694	19128	23492.9	18815.8	14680.2	14699.7	2802.03		15707.7	16141.8
24124.9	25112.9	21113.6	18328.8	16788.5	24993.5	2703.51		21359.1	22347	18347.8	15563	14022.7	22227.7			20033.8	17270.5	22540.7	20031	23844	27456	20853	22698.5	21602.7	21547.6	2712.25		17341.1	14577.9	19848.1	17338.3	21151.4	24763.3	18160.4	20005.8	18910	18854.9			19421.2	19029.6	22659.4	16935.4	14487.2	13954	2695.67		16434.9	16043.3
21939.1	25334.9	19080.4	16735.1	15354.3	24596	2753.39		19173.3	22569.1	16314.6	13969.3	12588.5	21830.2			19840.5	17625.7	21196.9	20417.7	23129.2	26225.2	20442.4	21124.2	20409.4	19953.3	2706.99		17147.9	14933.1	18504.2	17725.1	20436.5	23532.6	17749.8	18431.5	17716.7	17260.7			19200.1	19090.7	21701.3	16322.5	14014.7	13921.3	2856.17		16213.8	16104.4
20355.5	25238.6	17173.5	16362.1	13967.3	22719.5	2737.56		17589.7	22472.7	14407.7	13596.2	11201.5	19953.7			19330.6	16866	20214.9	19313.2	21291.1	23532	19549.3	20692.4	20268.9	18660.4	2660.89		16638	14173.3	17522.2	16620.6	18598.5	20839.3	16856.7	17999.7	17576.2	15967.8			18775.1	19053.8	21753.2	15906	14035.8	14291.8	2949.21		15788.8	16067.5
19858.4	24574.2	16709.1	16638.7	13981.7	20346.2	2671.85		17092.6	21808.3	13943.3	13872.9	11215.9	17580.4			17788.5	15850.1	19056.9	18936.6	19595	22828.9	20330.3	20087.9	21223.8	17453.6	2678.59		15095.9	13157.4	16364.3	16243.9	16902.3	20136.3	17637.6	17395.2	18531.2	14761			17674.3	18722.9	21614.7	15958.6	13242.5	14650.1	2882.42		14688.1	15736.6
19030.4	22922.1	15795.4	15730	13530	19088.3	2724.79		16264.6	20156.3	13029.5	12964.2	10764.1	16322.5			18757.7	14987.7	18398.2	17610.1	18944.3	21971.6	19511.4	19483.5	21090	16394.7	2717.12		16065	12295	15705.5	14917.5	16251.6	19279	16818.8	16790.8	18397.3	13702.1			15917.6	18395	20911.8	16453.5	12973.7	14921.1	2881.32		12931.3	15408.7
18292.8	21858	15872.6	16136.7	12865.6	18428.1	2745.86		15526.9	19092.2	13106.8	13370.9	10099.8	15662.2			18495.7	14799.8	18398.2	17134.3	17644.5	22462.7	19424.1	18111.1	21606.7	15208	2613.97		15803.1	12107.2	15705.6	14441.7	14951.9	19770	16731.5	15418.4	18914	12515.4			15824.4	18835.4	20768.4	16862.8	12683.2	13882.3	2861.11		12838.1	15849.1
17556.7	19932.4	16489.4	16480.6	12295.2	17382.5	2646.18		14790.9	17166.6	13723.6	13714.8	9529.39	14616.7			17122.8	14544.2	17398.7	17475.4	16116.4	21046.8	19792.8	16585.3	21855.6	14538.4	2631.08		14430.2	11851.5	14706.1	14782.8	13423.8	18354.2	17100.1	13892.7	19163	11845.8			15038.5	17214.5	20517.5	15972.9	12790.1	12580.3	2754.6		12052.2	14228.2
17258	18915.2	15915.1	16031.8	11799	16501.6	2665.9		14492.1	16149.4	13149.2	13265.9	9033.22	13735.8			15731.2	14880.9	17285.3	16237.7	15585.4	18631.4	18765.1	15938.1	20078.4	13690.6	2673.39		13038.6	12188.3	14592.7	13545.1	12892.7	15938.8	16072.4	13245.5	17385.8	10997.9			15176	16275.5	19555.2	15217.1	12530.4	11780.3	2783.86		12189.7	13289.2
15926.9	18307.6	15221.6	15614.4	11685.3	15263.9	2678.47		13161.1	15541.8	12455.7	12848.6	8919.43	12498.1			16031.7	14429.3	18332.9	16198.3	14870.3	18213.1	18594.4	15392.2	18896.9	13096.3	2698.66		13339.1	11736.6	15640.3	13505.7	12177.6	15520.5	15901.8	12699.6	16204.3	10403.7			15620.5	15709.4	17514.5	14771.2	13475	11170.3	2780.23		12634.3	12723.1
15667.6	16837	14674.9	13461.3	11368.9	14293.5	2784.42		12901.7	14071.2	11909.1	10695.4	8603.07	11527.7			14660.7	13927.7	18052.1	16861.7	14569.5	16166.6	20322.9	15295.9	16923.6	12646.3	2752.28		11968	11235.1	15359.5	14169.1	11876.9	13473.9	17630.3	12603.2	14231	9953.63			15439.2	14738.8	17255.2	14581.8	14045.3	10628.2	2767.76		12452.9	11752.5
14954.1	15143.7	13329.6	12573.5	11280.6	13545.8	2763.74		12188.2	12377.9	10563.8	9807.69	8514.77	10780			15324.3	14547.5	16711.6	16600.2	14505.9	15548.8	19632.6	14304.6	15661.5	12667.8	2664.23		12631.7	11854.9	14019	13907.6	11813.3	12856.2	16939.9	11612	12968.8	9975.12			14640.6	14527.3	15486.3	13747.3	15026.9	10168.1	2920.8		11654.3	11541
14467.2	14198.3	12591.1	12370.1	11384.4	12836.2	2738.35		11701.4	11432.4	9825.31	9604.24	8618.55	10070.3			14441	14270.7	15808.3	16029.3	14673.1	14550.2	18167.6	13631	14554.5	12425.4	2707.04		11748.4	11578.1	13115.6	13336.6	11980.5	11857.5	15474.9	10938.4	11861.9	9732.77			14127.8	14267.9	13301	13584.6	15553.5	9740.73	2906.46		11141.5	11281.7
14275.6	13412.9	11768.5	11660.2	11837.6	12237.6	2817.36		11509.8	10647.1	9002.67	8894.35	9071.73	9471.77			14078.6	13753.6	14289.4	14394.2	14579.6	13423.7	16910.4	13421.2	13244	12735.5	2676.68		11386	11061	11596.8	11701.6	11886.9	10731	14217.8	10728.6	10551.3	10042.9			13182	12974.6	13928.2	12922.7	14376.4	9606.57	2782.44		10195.7	9988.3
13316.3	12591	10649	11702.6	11560.1	12019.4	2787.7		10550.4	9825.13	7883.16	8936.81	8794.31	9253.55			13369.1	13557.3	13007.1	13086.4	14254.4	13788.4	16334.7	12738.3	12520.9	12347.2	2687.76		10676.5	10864.6	10314.5	10393.7	11561.7	11095.8	13642	10045.7	9828.23	9654.61			12408.6	12665.2	13758.1	12296.9	13870.9	9788.36	2847.66		9422.27	9678.95
12587.5	11995.3	10752.7	10848.4	12696.4	11927.7	2710.43		9821.7	9229.5	7986.84	8082.54	9930.61	9161.87			11970.1	12845.4	12492.9	12727.6	13829.6	12813.5	16984.9	12724.4	12509.3	12144.2	2747.17		9277.41	10152.8	9800.24	10035	11137	10120.8	14292.3	10031.8	9816.66	9451.54			11593.6	13003.3	14047.8	11434.8	13434.7	9011.72	2914.44		8607.34	10017
12253.5	11790.1	10933.3	10962.6	13025.1	12329	2772.05		9487.66	9024.3	8167.43	8196.74	10259.3	9563.12			11590.6	11909.9	12503.1	11973.8	13598.6	12868.3	15846.6	12928.7	13164.6	12233.5	2702.15		8897.98	9217.25	9810.48	9281.12	10905.9	10175.6	13154	10236	10472	9540.88			11253.5	12536.5	14267.7	11228.8	12311.2	9118.75	2943.47		8267.24	9550.22
11240.1	11336.4	10942.5	11433.5	12727.8	11597.2	2737.72		8474.32	8570.55	8176.7	8667.71	9962.01	8831.39			10696.6	11829.6	13406.3	11722.6	12445	12547.1	15164.8	12423.7	13174.2	12124	2703.56		8003.95	9136.99	10713.6	9030.01	9752.38	9854.46	12472.2	9731.08	10481.6	9431.32			10981.3	12340.2	14779.1	11646.8	12460.7	9907.17	2809.57		7995.06	9353.89
10251	10948.5	10869.7	11781.8	11989.3	10847.2	2733.86		7485.19	8182.7	8103.83	9015.99	9223.52	8081.36			9616.05	11514.2	12943.2	10955.6	11964.3	12556.5	14126.8	12716.3	13744.5	12360.9	2630.1		6923.41	8821.58	10250.6	8262.99	9271.65	9863.88	11434.2	10023.6	11051.8	9668.29			10663	12294	13777	11675.2	12519.9	9836.84	2877.23		7676.73	9307.67
10375.5	10833.2	10903.9	12094.9	11527.4	11058.7	2751.79		7609.66	8067.39	8138.05	9329.08	8761.57	8292.83			9350.82	11249.9	12534.9	10561.3	11409.6	12597.1	14528.8	13045.5	13659.4	11880.5	2616.88		6658.18	8557.24	9842.27	7868.64	8716.95	9904.49	11836.2	10352.8	10966.8	9187.87			10557.2	11950.2	13684	11837.7	12534	10436.8	2905.63		7570.96	8963.96
10315	10930.2	10620.3	11781.5	10911.8	11294.6	2782.48		7549.13	8164.42	7854.45	9015.71	8145.99	8528.74			9117	10748.5	12185.1	10543.4	11141.8	13433.8	13792.9	12652.9	12498	12256.4	2659.58		6424.37	8055.89	9492.48	7850.74	8449.21	10741.1	11100.3	9960.3	9805.37	9563.74			10738.6	12139.9	13719.5	11620.1	11565	10326.7	2925.27		7752.33	9153.57
10832.3	11139.1	10860.6	12886.9	10890.5	11146.2	2730.06		8066.49	8373.32	8094.81	10121.1	8124.66	8380.38			9310.88	10970.1	12238.1	10499.1	10472.9	13446.3	13142.7	11571.1	12467.9	11492.9	2619.62		6618.24	8277.42	9545.42	7806.5	7780.27	10753.6	10450	8878.48	9775.22	8800.29			10599.6	11924.7	12994.6	10942.8	10839.4	9916.8	2964.92		7613.3	8938.44
11521.8	10860	10830	12678.4	10437.4	11393.1	2695.77		8756.02	8094.22	8064.21	9912.53	7671.58	8627.28			9132.4	10856.3	12178.2	10321.4	10323.4	13721.7	13155.4	11892.8	11658.4	11421.1	2687.31		6439.76	8163.71	9485.58	7628.78	7630.71	11029.1	10462.8	9200.16	8965.75	8728.46			10179.3	11300.2	13169.9	10654.1	10815.7	9830.12	2898.51		7192.97	8313.92
12081	10646.2	10636.2	11923.3	10194.9	10583.7	2664.56		9315.2	7880.39	7870.4	9157.51	7429.03	7817.89			8626.38	10837.2	12422.5	10110.6	10101.5	13155.9	13129.4	11458.9	11321.2	11815.9	2814.17		5933.74	8144.59	9729.9	7417.93	7408.86	10463.3	10436.7	8766.24	8628.58	9123.31			10269.7	10854.2	13124.2	10568.5	10794.1	9913.89	3037.91		7283.42	7867.93
12473.2	10459.8	10847.3	12316.2	10605.9	10286.8	2681.46		9707.35	7694	8081.49	9550.36	7840.06	7520.99			8244.07	10534.6	12564.7	10152.9	10382.4	12553.1	12295.4	11192	10869.5	12258.5	2762.45		5551.44	7841.93	9872.02	7460.29	7689.73	9860.44	9602.73	8499.41	8176.88	9565.88			10346.5	10847.1	12818.6	10628.4	10331.3	9937.24	3053.04		7360.23	7860.77
12414.2	10323	10512.1	12274	10041.1	10488.4	2693.63		9648.34	7557.18	7746.24	9508.14	7275.28	7722.52			8195.68	10290.6	12750.4	10640.2	10082.9	11650.7	11928.3	11527.5	10367.7	12507.8	2698.35		5503.04	7597.99	10057.8	7947.54	7390.31	8958.09	9235.64	8834.88	7675.1	9815.14			10684.2	10324.7	12711.6	10947.5	10399.5	9930.83	3068.81		7697.91	7338.42
11736.7	9958.04	10543.4	11807.8	9409.8	10162.5	2705.83		8970.83	7192.22	7777.6	9041.98	6643.98	7396.65			8099.05	10288	12989.6	10851.7	9671.78	11067.7	12051.5	11314.4	10081.5	12100	2668.43		5406.41	7595.33	10296.9	8159.03	6979.14	8375.09	9358.85	8621.72	7388.83	9407.38			10105.1	10259.9	13076.1	10798.3	10700.3	9711.12	3061.21		7118.8	7273.64
12214	9679.17	10689.4	11353.2	9349.01	10447.2	2703.68		9448.17	6913.34	7923.53	8587.39	6583.19	7681.38			8204.41	10253.7	13375.8	11070.1	9169.17	10422.2	11817.2	11062.3	10737.5	11993.5	2550.72		5511.77	7561.06	10683.2	8377.44	6476.53	7729.61	9124.6	8369.65	8044.91	9300.89			9930.11	10671.2	12782.1	10001.3	10907.7	9943.47	3072.07		6943.83	7684.95
12569.4	8846.69	10578.4	11576.1	9256.97	10488.3	2746.62		9803.53	6080.86	7812.6	8810.27	6491.14	7722.45			8434.5	10041.6	13493.1	11399.7	8984.85	10284.4	11536.9	11274.2	10395.4	11893.4	2610.11		5741.86	7349	10800.5	8707.02	6292.21	7591.72	8844.3	8581.56	7702.78	9200.72			9747.47	10817.8	13476.6	9820.09	10968.8	9981.82	2893.55		6761.19	7831.52
11840.3	8656.43	10492.6	10924.6	9016.13	10260.3	2657.3		9074.5	5890.61	7726.81	8158.81	6250.3	7494.5			8031.92	9942.05	12890.7	11108.7	8943.12	10172.4	10959.1	11028.1	10040.7	11517.4	2660.85		5339.28	7249.41	10198	8416.03	6250.48	7479.79	8266.43	8335.47	7348.02	8824.73			9689.16	10637.8	13594.9	9980.87	11294.2	9376.79	3102.08		6702.88	7651.49
11551.1	8744.08	10566.1	11332.9	9095.17	10833.7	2660.96		8785.26	5978.25	7800.31	8567.07	6329.34	8067.83			7929.5	9730.81	12917	10937.3	8984.8	10549.2	10537.1	11083.4	10490.6	11421.4	2607.39		5236.86	7038.18	10224.4	8244.64	6292.16	7856.59	7844.46	8390.72	7797.98	8728.81			9742.98	10709.7	13135.3	10061.3	10960.8	9373.17	3063.23		6756.7	7723.43
11245.4	8520.05	10754.2	11527	9748.09	10680.5	2748.77		8479.53	5754.22	7988.39	8761.16	6982.26	7914.66			8207.58	9757.37	12679	11474.3	9040.37	10484.9	10410.1	10606.8	10243.1	11710.2	2615.2		5514.95	7064.73	9986.31	8781.68	6347.74	7792.26	7717.48	7914.16	7550.48	9017.6			9255.72	10869.6	12664.1	9916.02	10791	9605.12	2986.2		6269.44	7883.31
10974.3	8866.36	10681.3	11585	10023	10854.2	2691.82		8208.45	6100.53	7915.46	8819.21	7257.22	8088.38			8003.46	10226	12469.7	11471.1	9382.09	10347.2	10245.5	10424.6	10318.8	11536.1	2703.92		5310.82	7533.33	9777.08	8778.43	6689.46	7654.58	7552.87	7731.97	7626.12	8843.44			8766.07	10826.9	12396.5	9803.04	10839	9643.28	3037.86		5779.79	7840.64
11139.4	8885.91	11205.5	12069.8	10464.6	10616.2	2689.42		8373.57	6120.08	8439.64	9303.98	7698.77	7850.39			7834.45	10367.7	12101.5	11395.3	8755.89	10147	10388.2	10727.1	9989.73	11284.4	2665.1		5141.81	7675.09	9408.9	8702.68	6063.25	7454.34	7695.58	8034.42	7297.1	8591.73			8506.29	10718.1	13243.5	10330.7	10692.2	9577.13	3258.08		5520	7731.79
10882.3	9048.32	10889.2	11974.7	10461.6	10773.8	2867.02		8116.44	6282.49	8123.37	9208.83	7695.73	8007.99			7997.21	10146.8	11493.7	10680.4	8522.36	10102	10319.3	10753.4	9920.36	11091	2761.86		5304.57	7454.21	8801.02	7987.79	5829.72	7409.34	7626.67	8060.73	7227.72	8398.37			9330.7	10794.5	12774.9	10205.8	10762.4	9336.05	3015.3		6344.42	7808.25
10996.3	9212.1	10097.1	11588.3	10922.9	10857.6	2739.95		8230.43	6446.27	7331.26	8822.49	8157.09	8091.72			8139.05	10144.9	11240.8	10680	8989.63	9648.59	10530.4	10790.6	10662.5	11015.6	2666.87		5446.41	7452.24	8548.18	7987.38	6296.99	6955.95	7837.74	8097.98	7969.89	8322.95			9328.52	10778.7	13376.1	10714	10555.5	9199.04	3127.56		6342.23	7792.42
10759.4	9195.77	9820.62	10985.7	10796.2	10201.3	2688.84		7993.6	6429.94	7054.8	8219.86	8030.33	7435.49			8088.54	10277.3	10811.6	10837.3	9179.26	9479.62	11070.2	11396.7	10540.1	11052.9	2638.9		5395.91	7584.65	8118.94	8144.67	6486.62	6786.98	8377.61	8704.08	7847.51	8360.22			9128.94	10585.9	12646.9	10486.2	10521.6	9298.01	3152.56		6142.66	7599.6
11181.1	9072.48	9235.83	10943.2	11283.6	9919.98	2797.13		8415.23	6306.65	6470	8177.42	8517.79	7154.16			7770.54	10151.6	10973.4	11312.5	8730.36	9031.54	11140.1	11204.2	9556.33	11453.8	2667.58		5077.9	7458.93	8280.81	8619.82	6037.72	6338.9	8447.5	8511.58	6863.69	8761.15			9099.69	10762.1	12328.9	10286.2	10858.6	9558.25	3128.61		6113.41	7775.81
11214.8	8975.2	9227.11	10914.4	11026.6	9788.88	2762.21		8448.97	6209.37	6461.28	8148.54	8260.77	7023.05			7792.83	10403.7	10767.4	10875	8897.78	9016.13	11071	10792.1	9523.42	10964.5	2717.67		5100.2	7711.04	8074.8	8182.34	6205.14	6323.49	8378.33	8099.46	6830.78	8271.86			8799.31	10664.1	11966.1	10604.7	10860.1	9491.81	3048.54		5813.03	7677.79
11317	9016.98	9061.78	11179	11347.6	10367	2839.86		8551.13	6251.15	6295.95	8413.22	8581.81	7601.14			7622.19	10930.3	10896.1	10791	8748.98	8914.59	10955.2	10462.2	9532.67	11088.7	2753.97		4929.55	8237.67	8203.42	8098.41	6056.34	6221.95	8262.58	7769.54	6840.03	8396.07			8339.68	10465.4	11644.8	10070	10824.6	9219.99	3173.39		5353.4	7479.13
11440.6	8935.98	9074.3	11196.4	11526.6	10207.2	2716.83		8674.81	6170.15	6308.47	8430.55	8760.78	7441.4			7541.23	10735.4	10925.9	10299.2	8265.88	9465.98	11360.8	11078.6	9505.85	11587.3	2738.29		4848.59	8042.77	8233.31	7606.54	5573.24	6773.34	8668.17	8385.94	6813.21	8894.69			8219.8	10423.1	11155.3	9955.32	10664.2	9183.11	3087.33		5233.52	7436.83
10831.3	8541.55	8458.83	10571	11894.5	10881.3	2726.01		8065.5	5775.72	5693	7805.15	9128.7	8115.52			7600.49	11020.4	10933.8	10015.8	7918.39	9705.81	11545.4	11557.9	9645.34	11516.2	2713.28		4907.85	8327.71	8241.16	7323.17	5225.76	7013.17	8852.8	8865.25	6952.7	8823.53			8014.01	11200.1	11177.3	10270	10421.3	8926.96	3139.38		5027.73	8213.83
10585.3	8872.03	8496.67	11000.2	10992	11382.3	2861.19		7819.45	6106.2	5730.85	8234.35	8226.2	8616.46			7460.9	10770.6	11078.7	9669.42	7535.31	8921.77	10833.1	11256.3	9745.45	11508.5	2614.45		4768.26	8077.97	8386.03	6976.78	4842.68	6229.13	8140.42	8563.61	7052.81	8815.91			8308.8	10095.4	11729.8	10253.5	10229.3	8684.16	3089.02		5322.52	7109.11
10422.4	8996.64	8777.16	11494.9	10882.1	11077.5	2908.92		7656.57	6230.82	6011.33	8729.1	8116.24	8311.68			7656.35	10814.2	11369.2	9409.74	7118.05	9155.63	10814.8	11852.5	9657.83	11563.1	2781.54		4963.71	8121.52	8676.56	6717.11	4425.41	6462.99	8122.16	9159.87	6965.19	8870.45			8347.06	10365.1	11850.5	9912.01	10047.8	8923.92	3078.23		5360.78	7378.78
10625.7	9005	9189.58	11685.3	10217.6	11002.5	2796.62		7859.89	6239.18	6423.76	8919.48	7451.75	8236.63			7444.77	11106.6	11399.7	9323.66	7350.91	9648.94	10705.5	11861.3	9686.93	10961.9	2825.21		4752.13	8414	8707.07	6631.02	4658.27	6956.3	8012.85	9168.62	6994.29	8269.23			8431.09	10201.3	11734.5	9273.71	10330.1	9152.42	3113.36		5444.81	7214.97
10517.3	9111.41	9328.96	11484	10493.7	10493.4	2816.36		7751.45	6345.58	6563.13	8718.22	7727.83	7727.54			7521.64	10703.9	11824.3	9396.46	7381.02	9184.56	9999.62	11379.3	9307.5	10387.1	2699.95		4829	8011.3	9131.63	6703.82	4688.38	6491.93	7306.98	8686.62	6614.86	7694.46			8091.21	10088.2	11448.7	9417.34	10595.3	8975.28	3012.66		5104.92	7101.96
10925.3	9499.24	9304.02	11601.5	10538.1	10382.8	2756.28		8159.45	6733.41	6538.19	8835.64	7772.27	7616.98			8026.12	9986.2	11483.4	9523.11	7305.4	8896.36	9243.89	11265.4	8965.77	10045.6	2636.16		5333.48	7293.56	8790.73	6830.47	4612.76	6203.72	6551.25	8572.74	6273.13	7352.94			7975.32	10294	11176.8	9646.1	10094.6	9281.74	3057.27		4989.04	7307.71
10993.2	9755.82	9098.51	11085.2	10323.8	10533	2828.13		8227.34	6989.99	6332.68	8319.4	7558.02	7767.2			8219.67	9661.58	10898.7	9996.73	7281.45	8832.07	8511.19	10800.1	9005.29	9736.93	2598.13		5527.03	6968.94	8206.02	7304.09	4588.81	6139.43	5818.55	8107.45	6312.65	7044.29			7560.53	10505	11573.5	9537.71	10065.5	9389.34	3066.9		4574.24	7518.74
10706.3	9983.52	9353.78	10445.6	10555.4	10042.2	2850.8		7940.47	7217.7	6587.96	7679.73	7789.59	7276.33					11515.4	9653.82	7610.63	8492.58	8215.82	10728.4	9428.74	9175.38	2635.92				8822.76	6961.19	4917.99	5799.94	5523.19	8035.75	6736.1	6482.74			7398.27	10745	11622.6	9604.14	10281.5	9372.05	3222.54		4411.99	7758.73
11344.3	9280.53	9703.11	10480.4	10020.7	10204.5	2702.27		8578.46	6514.7	6937.28	7714.54	7254.9	7438.7					11016.9	9217.56	7906.9	8658.57	8066.66	10374.9	9640.72	9840.14	2683.74				8324.25	6524.92	5214.26	5965.94	5374.02	7682.29	6948.09	7147.5			7255.46	10417.5	10521.2	9654.61	10493.5	9250.85	3280.53		4269.18	7431.25
11071.3	9365.61	9670.73	10309.2	9830.57	10094.9	2783.27		8305.49	6599.78	6904.9	7543.35	7064.74	7329.09					10672.4	9760.78	7779.52	8902.04	8456.35	10193.7	10005.2	9596.59	2740.98				7979.74	7068.14	5086.89	6209.4	5763.71	7501.06	7312.6	6903.96			7158.02	10221.2	11351.4	9773.75	10677.4	8953.91	3164.44		4171.73	7234.89
10905.8	9413.83	9318.15	10569.7	9674.22	10206.2	2719.47		8139.97	6648.01	6552.32	7803.88	6908.39	7440.42					10237.6	9704.11	7925.26	9180.12	8905.83	9804.91	9649.16	9683.25	2669.23				7545	7011.48	5232.62	6487.48	6213.19	7112.27	6956.52	6990.61			7479.22	10283	11224.7	9575.98	10989	9137.72	3184.05		4492.94	7296.69
11011	9025.32	8994.86	10069.8	9530.27	10445	2749.44		8245.21	6259.49	6229.04	7303.97	6764.45	7679.14						9725.12	8076.04	9182.35	8726.35	9604.99	9474.15	9594.02	2889.99					7032.49	5383.4	6489.72	6033.71	6912.35	6781.51	6901.39			7428.36	10086.9	11630	9100.57	11415.3	9536.6	3165.75		4442.07	7100.62
10901.7	9125.79	9338.27	9720.15	9475.92	10237.9	2830.61		8135.86	6359.96	6572.44	6954.32	6710.09	7472.1						9925.13	7963.73	9270.99	8999.24	9570.43	9459.6	9768.71	2714.99					7232.5	5271.09	6578.35	6306.6	6877.79	6766.96	7076.07			7278.15	10219.4	10353.1	9034.95		9723.74	3162.79		4291.86	7233.07
10917.2	9265.85	9130.2	9349.77	9524.36	10143.2	2887.76		8151.33	6500.03	6364.37	6583.94	6758.53	7377.33						10180.1	8105.98	9323.34	8999.97	9284.97	9686.57	10179.3	2660.6					7487.45	5413.35	6630.71	6307.33	6592.33	6993.93	7486.67			6884.62	9986.2	10629.7	8916.02		9390.8	3258.18		3898.34	6999.92
10793.5	9513.08	9315.6	8864.51	9772.56	9859.91	2914.29		8027.7	6747.25	6549.77	6098.68	7006.73	7094.08						10713.6	8021.22	9555.78	8846.69	8592	9659.13	10138.4	2706.33					8020.92	5328.59	6863.14	6154.05	5899.36	6966.49	7445.77			6622.78	9549.66	10331.4	8507.67		8672.58			3636.5	6563.38
10227.6	9312.65	9192.98	9626.37	9420.37	9842.05	2897.78		7461.81	6546.83	6427.15	6860.55	6654.55	7076.22						10160.8	8115.02	9517.13	8701.05	8826.07	9591.61	9782.34	2694.87					7468.2	5422.38	6824.5	6008.41	6133.43	6898.97	7089.7			6890.23	9392.3	9918.29	8701.54		8442.42			3903.95	6406.01
10563.2	9892.35	8954.45	10318.1	9622.13	9814.73	2845.92		7797.37	7126.52	6188.62	7552.22	6856.3	7048.9						10175.8	7905.02	9653.62	8856.71	8409.27	9576.77	9790.82	2661.71					7483.19	5212.38	6960.99	6164.07	5716.63	6884.13	7098.18			7113.64	9371.65	10240.7	8556.52		8418.95			4127.35	6385.37
10069.9	9457.01	9211.85	10680.3	9680.29	9755.39	2910.96		7304.08	6691.18	6446.02	7914.52	6914.47	6989.56						9972.57	7604.75	9909.44	9331.5	8230.7	9453.86	9037.04	2695.54					7279.93	4912.11	7216.8	6638.86	5538.06	6761.22	6344.4			7118.47	9017.08	10506	8684.94		8489.53			4132.19	6030.8
9952.42	9354.07	9018.38	10452.1	9516.61	10206.4	2895.36		7186.6	6588.24	6252.55	7686.29	6750.78	7440.56						9581.57	7198.96		9286.74	8091.02	9212.25	9109.81	2722.04					6888.94	4506.33		6594.1	5398.38	6519.62	6417.17			7420.01	9183.25	10366.1	8854.79		8146.06			4433.73	6196.96
9886.89	9118.55	8552.32	10581.6	9340.67		2936.85		7121.06	6352.73	5786.5	7815.82	6574.84							9628.34	6737.89		9327.52	8440.03	9343.79	8649.52	2728.62					6935.7	4045.25		6634.88	5747.39	6651.16	5956.88			7889.68	9030.24	11383.8	8802.89		8356.23			4903.39	6043.96
9826.86	9263.48	9364.39	10637.3	9562.72		3059.12		7061.03	6497.65	6598.56	7871.45	6796.9							10051.3	6549.87		9337.32	8566.22	9179.39	8627.21	2726.58					7358.68	3857.23		6644.69	5873.58	6486.75	5934.57			7529.76	9559.58	11805.2	8912.82		8730.56			4543.47	6573.3
9923.91	8929.21	9221.83	10292.6	9399.11				7158.08	6163.38	6456	7526.78	6633.28										9039.7	8534.73	8951.35	8527.03	2663.21								6347.07	5842.1	6258.71	5834.39			7686.16	9777.45	11839.3	8488.1		8810.39			4699.88	6791.17
9634.07	8793.03	8905.38	10474.2	9192.71				6868.24	6027.2	6139.55	7708.36	6426.88										8653.24	8917.37	9131.44	8452.61	2659.57								5960.6	6224.73	6438.81	5759.98			7868.68	9953.13	11777.3	8825.16					4882.39	6966.85
9577.22	8741.03	8616.16	9913.62	9100.66				6811.39	5975.2	5850.33	7147.8	6334.83										9212.44	9300.81	9178.54	8404.44									6519.8	6608.18	6485.91	5711.81			8000.11	10081.5	11781.5	8910.07					5013.82	7095.27
9513.1	8855.84	8322.61	9471.51	9440.16				6747.28	6090.01	5556.78	6705.68	6674.33										9197.9	9783.45	9661.45	8383.49									6505.26	7090.81	6968.81	5690.85			8074.15		12720.3	8661.97					5087.87
9292.3	9024.21	8741.62	9754.6	9644.99				6526.47	6258.39	5975.79	6988.77	6879.17										9130.79	9904.28	9565.24	8979.96									6438.15	7211.64	6872.61	6287.33			7973.75		12306.5	9012.43					4987.47
9117.72	9367.31	8949.22	10068.4					6351.89	6601.48	6183.4	7302.58												10314	10023.4	8582.69										7621.34	7330.76	5890.06			7868.12		12691.2	9146.46					4881.84
8810.95	9243.89	9682.69	10599.2					6045.12	6478.06	6916.86	7833.42												10327.6	10670	8845.58										7634.94	7977.4	6152.94			7906.87		11997.7	9198.07					4920.59
9037.47	9547.64	9287.96	10295.6					6271.64	6781.82	6522.14	7529.75													9983.2												7290.56				7781.66		11628	9500.2					4795.37
8781.6	9443.07		10199.3					6015.78	6677.24		7433.43													10608.8												7916.18				7480.3		11922.2	9277.85					4494.02
8754.42	9204.7		10776.9					5988.59	6438.87		8011.02													10597												7904.36				7284.03		11691.2	9495.58					4297.75
9434.52	9274.74							6668.69	6508.91																																	11414.8	9652.04
10190.4	9226.86							7424.61	6461.03																																		9358.69
	9380.22								6614.4																																		9402.69
	8990.54								6224.71																																		9500.12
	9237.69								6471.86																																		9605.4
																																											9785.67
																																											9416.49
[truncated: 219 more columns]

## Sheet: Figure 2B right
Length	Cdc42	CRIB
0	1	1
0.08	0.956301	0.925562
0.16	0.920017	0.874342
0.24	0.870371	0.821341
0.32	0.793758	0.789267
0.4	0.760048	0.777103
0.48	0.752897	0.761919
0.56	0.723004	0.740739
0.64	0.711408	0.719965
0.72	0.685284	0.694282
0.8	0.659409	0.669239
0.88	0.626968	0.635478
0.96	0.601361	0.596428
1.04	0.560617	0.558219
1.12	0.523224	0.518013
1.2	0.483796	0.489735
1.28	0.435857	0.453573
1.36	0.408824	0.418632
1.44	0.377519	0.3905
1.52	0.343093	0.356493
1.6	0.316675	0.330001
1.68	0.281803	0.30496
1.76	0.258475	0.284918
1.84	0.241134	0.263011
1.92	0.220879	0.240899
2	0.196912	0.223153
2.08	0.177727	0.199636
2.16	0.163525	0.177977
2.24	0.155085	0.160994
2.32	0.143035	0.147093
2.4	0.140276	0.132011
2.48	0.124631	0.116209
2.56	0.124359	0.103699
2.64	0.118454	0.092073
2.72	0.12064	0.083155
2.8	0.114979	0.0732062
2.88	0.11323	0.0657761
2.96	0.103768	0.058072
3.04	0.103799	0.0548981
3.12	0.101108	0.0501301
3.2	0.0928473	0.0452574
3.28	0.0889477	0.0394808
3.36	0.0882471	0.034398
3.44	0.0829423	0.0317167
3.52	0.0740344	0.0280907
3.6	0.0702832	0.0275724
3.68	0.0648444	0.0256728
3.76	0.0647089	0.0238945
3.84	0.0636816	0.0216296
3.92	0.0651212	0.0208118
4	0.0645271	0.0193563
4.08	0.0503314	0.0184624
4.16	0.0511779	0.0177838
4.24	0.0481258	0.0170717
4.32	0.0467164	0.0174966
4.4	0.0405744	0.0173967
4.48	0.0397925	0.015182
4.56	0.0385098	0.0130422
4.64	0.0302382	0.0130194
4.72	0.0262949	0.0129532
4.8	0.0192179	0.0102561
4.88	0.00598052	0.00923733
4.96	0.000863412	0.00748226
5.04	0.00149489	0.00719083
5.12	0	0.0054723
5.2	0.00516534	0.00408009
5.28	0.0193125	0.00531877
5.36	0.026232	0.00492487
5.44	0.0349591	0.00358807
5.52	0.0317456	0.00455098
5.6	0.0243939	0.00389377
5.68	0.0208615	0
5.76	0.0221174	0.000707036
5.84	0.0318851	0.000353131
5.92	0.0262536	0.00216522
6	0.0274483	0.00532179

## Sheet: Figure 2D left
scd1∆ cdc42						Background																Background																Background
1-red						2699.67		minus background								2-red						2513.31		minus background								3-red						2524.88		minus background								4-red
Cell 1 Tip 1 A	Cell 1 Tip 1 B	Cell 2 Tip 1 A	Cell 2 Tip 1 B	Cell 3 Tip 1 A	Cell 3 Tip 1 B	Background		Cell 1 Tip 1 A	Cell 1 Tip 1 B	Cell 2 Tip 1 A	Cell 2 Tip 1 B	Cell 3 Tip 1 A	Cell 3 Tip 1 B			Cell 1 Tip 1 A	Cell 1 Tip 1 B	Cell 2 Tip 1 A	Cell 2 Tip 1 B	Cell 3 Tip 1 A	Cell 3 Tip 1 B	Background		Cell 1 Tip 1 A	Cell 1 Tip 1 B	Cell 2 Tip 1 A	Cell 2 Tip 1 B	Cell 3 Tip 1 A	Cell 3 Tip 1 B			Cell 1 Tip 1 A	Cell 1 Tip 1 B	Cell 2 Tip 1 A	Cell 2 Tip 1 B	Cell 3 Tip 1 A	Cell 3 Tip 1 B	Background		Cell 1 Tip 1 A	Cell 1 Tip 1 B	Cell 2 Tip 1 A	Cell 2 Tip 1 B	Cell 3 Tip 1 A	Cell 3 Tip 1 B			Cell 1 Tip 1 A	Cell 1 Tip 1 B
6896.87	8528.67	7754.73	8569.98	7901.19	8422.81	2320.13		4197.21	5829.01	5055.06	5870.32	5201.52	5723.15			8027.63	9102.26	8915.93	10508.5	5576.18	6585.66	2590.22		5514.32	6588.95	6402.62	7995.22	3062.87	4072.36			10197.7	10269.7	5918.4	6712.36	8697.83	10439.4	2768.39		7672.86	7744.79	3393.52	4187.48	6172.95	7914.5			6953.23	8684.24
6864.14	7974.51	7987.98	7649.2	8004.04	8778.12	2331.14		4164.47	5274.84	5288.31	4949.53	5304.37	6078.45			8416.2	8909.39	8951.88	11021	5603.65	6392.23	2591.39		5902.89	6396.08	6438.57	8507.66	3090.34	3878.92			9626.94	10879	6528.49	7216.66	7939.42	10441.9	2592.62		7102.06	8354.07	4003.61	4691.78	5414.55	7917.05			7229.61	7902.85
6698.68	7703.99	7732.53	7208.61	7425.12	8492.56	2470.7		3999.01	5004.32	5032.86	4508.94	4725.45	5792.9			8763.63	8231.08	8264.81	10321.9	5269.51	6337.16	2609.25		6250.33	5717.77	5751.5	7808.55	2756.2	3823.85			9496.86	10544.2	6385.02	6874.53	7703.23	10189.5	2654.64		6971.98	8019.36	3860.14	4349.65	5178.35	7664.58			6700.07	7990.48
6817.85	7641.22	7820.49	7134.23	6649.2	8755.89	2596.81		4118.19	4941.55	5120.83	4434.56	3949.53	6056.22			8626.87	7660.68	9185.54	9244.4	5151.14	6448.71	2561.64		6113.57	5147.37	6672.23	6731.09	2637.83	3935.4			9453.49	10722.6	7096.77	7100.31	8289.66	9700.91	2720.4		6928.61	8197.72	4571.89	4575.43	5764.78	7176.03			6642.69	8476.21
6488	7622.74	7459.53	7276.31	6557.94	8701.8	2700.7		3788.34	4923.08	4759.86	4576.65	3858.28	6002.14			8025.71	7553.51	9131.36	9202.33	5195.88	6413.26	2567.95		5512.4	5040.2	6618.05	6689.02	2682.57	3899.95			8711.62	10275.5	7081.39	7550.47	8885.6	9856.2	2584.84		6186.74	7750.57	4556.51	5025.59	6360.72	7331.32			6465.45	8271.63
6006.85	8023.27	7154.21	7310.78	6280.04	8774.02	2479.54		3307.19	5323.61	4454.54	4611.12	3580.37	6074.35			7525.19	7619.47	9225.77	9426.81	5216.66	6573.94	2661.48		5011.88	5106.16	6712.47	6913.5	2703.36	4060.64			9098.58	9932.53	6604.33	7688.32	9557.74	9707.53	2634.55		6573.7	7407.65	4079.45	5163.44	7032.86	7182.65			6456.66	8353.25
6191.64	8146.66	7199.05	7365.2	6259.65	8796.55	2417.7		3491.97	5446.99	4499.38	4665.54	3559.98	6096.89			6713.83	8187.7	9767.38	9404.36	5330.17	6827.33	2659.28		4200.52	5674.39	7254.07	6891.06	2816.86	4314.02			8629.03	9798.58	6416.77	7343.62	9591.39	9337.77	2557.19		6104.15	7273.7	3891.89	4818.74	7066.51	6812.89			7174.9	8332.54
6198.75	8101.84	7325.37	7271.8	5904.6	8640.86	2495.56		3499.09	5402.18	4625.71	4572.14	3204.93	5941.2			6136.93	8043.97	9977.03	8998.87	5566.85	6796.09	2641.77		3623.62	5530.66	7463.72	6485.56	3053.55	4282.78			8480.08	9790.89	5971.46	7594.68	9623.14	9251.93	2585.97		5955.2	7266.01	3446.58	5069.8	7098.26	6727.05			7455.3	8635.79
6179.27	7931.23	7666.81	8194.6	5923.43	8450.01	2531.32		3479.6	5231.56	4967.14	5494.94	3223.76	5750.35			5766.7	7961.12	10519.9	8744.34	5511.89	6803.11	2543.86		3253.39	5447.82	8006.57	6231.04	2998.58	4289.8			8509.13	9335.97	5915.44	8149.48	10075.7	9318.47	2542.45		5984.25	6811.09	3390.56	5624.6	7550.86	6793.59			7695.71	8167.9
6581.79	7946.57	8164.4	8208.05	5822.09	8927.21	2402.78		3882.12	5246.91	5464.74	5508.39	3122.42	6227.54			5646.02	8280.58	10192.1	8488.99	5603.72	6466.12	2518.83		3132.71	5767.27	7678.81	5975.68	3090.41	3952.81			8440.87	9295.21	5970.41	8041.53	10144.5	8700.6	2515.27		5915.99	6770.33	3445.54	5516.65	7619.59	6175.72			8220.25	8182.09
6646.44	7297.36	8091.28	8437.97	6149.16	8502.67	2532.82		3946.78	4597.7	5391.62	5738.3	3449.49	5803			5970.75	8032.57	10281.2	8230.81	5629.83	6665.81	2527.6		3457.44	5519.27	7767.86	5717.5	3116.52	4152.5			8860.88	9377.63	6208.04	7833.44	10436.8	8106.97	2639.41		6336	6852.75	3683.16	5308.56	7911.91	5582.09			8310.71	8456.47
6880.63	7388.98	8023.76	8807.23	6599.29	8627.31	2608.69		4180.97	4689.32	5324.1	6107.57	3899.62	5927.64			6078.85	8226.72	10879.5	8825.51	5822.31	6480.1	2456.98		3565.54	5713.41	8366.17	6312.2	3309	3966.8			8878.97	9138.5	6523.63	8118.81	9494	7911.26	2657.45		6354.1	6613.63	3998.75	5593.93	6969.12	5386.38			8659.98	8083.05
6960.41	7046.64	7933.3	8338.76	6635.56	8548.74	2544.91		4260.75	4346.98	5233.63	5639.09	3935.9	5849.08			6298.81	8699.15	10867.6	8705.54	6088.51	6706.02	2433.96		3785.5	6185.84	8354.25	6192.23	3575.21	4192.72			8949.22	9457.83	6786.71	8231.77	9268.32	7670.93	2633.21		6424.34	6932.95	4261.83	5706.89	6743.44	5146.05			8377.88	8093.7
7066.68	6894.01	7681.5	8196.54	6648.72	9108.85	2468.23		4367.02	4194.34	4981.83	5496.88	3949.05	6409.19			6865.46	8664.82	10957.1	9125.72	6108.26	6902.37	2450.71		4352.15	6151.51	8443.8	6612.41	3594.95	4389.06			9093.58	9497.79	7098.91	8530.13	8839.59	7960.55	2606.61		6568.7	6972.91	4574.03	6005.25	6314.71	5435.67			8434	7987.85
7095.91	6820.03	7449.68	8237.46	6950.9	9210.5	2487.78		4396.24	4120.37	4750.01	5537.79	4251.23	6510.83			7054.82	8245.38	10702.4	9122.73	5905.2	6473.95	2459.53		4541.51	5732.08	8189.14	6609.42	3391.9	3960.64			9686.38	8941.28	7590.7	8933	8206	7866.79	2527.53		7161.51	6416.4	5065.82	6408.12	5681.12	5341.91			8630.66	7633.23
6963.28	6862.69	7923.84	8169.37	7009.77	9124.13	2599.34		4263.62	4163.02	5224.17	5469.71	4310.11	6424.47			6877.84	8188.33	11257.7	9112.91	6291.39	5904.2	2510.74		4364.54	5675.02	8744.4	6599.6	3778.08	3390.89			9522.14	8804.28	7975.56	8352.92	7663.03	7659.81	2557.12		6997.26	6279.4	5450.68	5828.04	5138.15	5134.93			9064.66	7808.36
6930.53	6993.39	7431.68	8037.34	6793.83	9151.38	2526.75		4230.86	4293.73	4732.02	5337.67	4094.17	6451.71			7083.81	7893.31	11105.1	9299.67	6540.11	5675.42	2531.35		4570.5	5380	8591.8	6786.36	4026.8	3162.11			9477.61	8755.24	7874.26	8048.26	7710.64	7756.39	2584.64		6952.73	6230.36	5349.38	5523.38	5185.76	5231.51			9267.02	7794.62
6942.31	7123.19	7003.14	8055.77	6853.37	9547.86	2455.23		4242.64	4423.52	4303.48	5356.11	4153.71	6848.19			7326.54	8536.22	11073.1	9299.66	6538.8	5607.68	2548.13		4813.23	6022.91	8559.84	6786.36	4025.49	3094.37			9446.4	8344.95	7920.86	7987.56	7403.92	7896.79	2616.86		6921.52	5820.07	5395.99	5462.68	4879.05	5371.91			9432	7703.77
7239.25	7380.7	7066.13	8102.15	7034.41	9358.2	2485.01		4539.59	4681.04	4366.47	5402.48	4334.75	6658.54			7560.62	8933.84	10788.7	9257.78	6627.1	6015.77	2478.64		5047.31	6420.53	8275.36	6744.47	4113.79	3502.46			9792.4	8525.36	7566.57	8003.45	7056.39	8058.58	2655.51		7267.52	6000.48	5041.69	5478.57	4531.51	5533.7			9473.36	7776.43
7307.27	7270.93	6457.33	8397.7	7074.3	8844.34	2469.38		4607.6	4571.27	3757.67	5698.03	4374.64	6144.68			7794.47	8719.7	10741.5	9444.14	6427.49	6740.81	2479.61		5281.16	6206.39	8228.17	6930.83	3914.18	4227.5			9861.36	8636.88	7167.71	7985.65	7564.73	8287.59	2582.39		7336.48	6112	4642.83	5460.77	5039.85	5762.71			9321.56	8042.86
7382.12	7551.41	6536.14	8132.9	7090.99	8270.09	2535.6		4682.46	4851.74	3836.47	5433.23	4391.32	5570.43			7467.67	8802.77	11047	8853.91	6543.49	6674.98	2489.75		4954.37	6289.46	8533.73	6340.6	4030.18	4161.67			9383.87	8846.57	6581	7813.14	7766.7	8207.77	2412.02		6858.99	6321.69	4056.13	5288.26	5241.82	5682.89			9417.94	8045.55
7554.98	7772.5	6183.13	8199.07	7077.46	8559.59	2608.73		4855.31	5072.84	3483.47	5499.4	4377.8	5859.93			7915.17	8513.74	10290.2	8778.67	6288.97	7123.97	2429.7		5401.86	6000.43	7776.9	6265.36	3775.66	4610.66			9020.87	8816.26	6158.82	8075.74	8167.96	8499.85	2447.7		6495.99	6291.38	3633.94	5550.86	5643.08	5974.97			10099.5	8530.94
7253.69	7914.63	6085.83	8298.82	7036.64	8102.41	2642.36		4554.02	5214.97	3386.16	5599.16	4336.98	5402.75			7855.6	8008.55	10378	8801.94	5992.72	8032.61	2465.04		5342.29	5495.24	7864.69	6288.63	3479.41	5519.3			8788.56	8971.94	6115.28	8149.56	7820.84	8667.8	2593.91		6263.68	6447.06	3590.41	5624.68	5295.96	6142.92			10092.5	8697.16
7551.1	7862.38	6132.85	8107.82	7034.1	8013.28	2632.17		4851.43	5162.71	3433.19	5408.16	4334.44	5313.61			8181.92	7924.96	10459	8877.97	5808.48	7832.56	2516.07		5668.61	5411.65	7945.65	6364.67	3295.17	5319.25			7615.45	8695.27	6546.58	8494.67	8159.02	9061.58	2524.14		5090.57	6170.39	4021.7	5969.79	5634.14	6536.7			9852.95	8576.88
7031.43	7567.28	5846.74	8412.89	6806.34	8467.02	2598.11		4331.77	4867.62	3147.08	5713.22	4106.68	5767.36			8048.29	8677.63	10185.9	8505.26	5774.77	7970.29	2503.04		5534.98	6164.32	7672.63	5991.95	3261.47	5456.98			7228.96	8934.51	6686.48	8854.88	8498.92	9331.39	2481.43		4704.08	6409.63	4161.6	6330	5974.04	6806.51			9405.22	8868.37
6896.56	7802.87	5763.16	8518.88	6577.27	8476.43	2571.17		4196.89	5103.21	3063.49	5819.21	3877.6	5776.76			8036.73	8281.96	9711.31	8117.96	5700.37	8343.65	2524.11		5523.42	5768.65	7198	5604.65	3187.06	5830.34			6836.09	9259.79	6871.59	8802.27	8567.64	9309.1	2489.28		4311.21	6734.91	4346.71	6277.39	6042.76	6784.22			8759.28	8444.53
6908.76	8047.46	5663.53	8369.21	6573.65	8918.39	2709		4209.09	5347.79	2963.86	5669.55	3873.98	6218.73			8334.88	8220.1	9479.49	8068.03	6015.53	8160.05	2466.84		5821.57	5706.79	6966.18	5554.72	3502.22	5646.74			6733.57	9324.85	7045.48	8350.82	8533.53	8958.52	2483.98		4208.69	6799.98	4520.6	5825.95	6008.65	6433.64			8382.37	8724.45
7141.82	7708.09	5822.42	8326.33	6313.07	9089.07	2661.05		4442.15	5008.42	3122.76	5626.66	3613.4	6389.41			8722.9	8590.25	9346.34	8180.03	5944.13	7577.51	2439.12		6209.59	6076.94	6833.03	5666.73	3430.82	5064.2			7189.99	9171.21	7012.09	8451.9	8358.31	8769.14	2421.08		4665.11	6646.33	4487.21	5927.02	5833.43	6244.26			7871.32	9250.85
7199.45	7102.77	5952.07	8195.44	6574	9236.32	2746.7		4499.79	4403.11	3252.4	5495.78	3874.33	6536.66			9069.71	8662.02	8482.37	8011.66	5724	7892.82	2401.72		6556.4	6148.71	5969.06	5498.35	3210.69	5379.51			7547.92	9500.27	6738.55	8679.3	7971.21	8420.96	2479.03		5023.04	6975.39	4213.67	6154.42	5446.33	5896.08			7424.17	9112.84
7047.48	7285.46	5734.68	7955.94	6564.89	9417.88	2682.29		4347.81	4585.79	3035.02	5256.28	3865.22	6718.21			9318.99	8624.57	8055.33	8164.29	5769.08	8521	2445.25		6805.68	6111.27	5542.02	5650.98	3255.77	6007.69			7437.16	9553.92	6313.24	8748.2	7517.41	8136.28	2585.24		4912.28	7029.04	3788.36	6223.32	4992.53	5611.4			7283.67	8611.6
6871.52	7258.83	5982.9	7743.37	6139.44	9401.53	2655.71		4171.85	4559.16	3283.24	5043.7	3439.77	6701.87			9855.77	8929.7	7809.19	8575.59	6247.91	8548.33	2503.14		7342.47	6416.4	5295.88	6062.28	3734.6	6035.02			7664.86	9689.47	6392.32	9007.43	7510.46	7687.27	2550.47		5139.98	7164.59	3867.44	6482.55	4985.58	5162.39			7167.86	8381.64
6503.93	7157.86	6362.27	7562.86	5918.29	9695.17	2629.21		3804.26	4458.2	3662.61	4863.19	3218.63	6995.5			10284.7	8968.58	7555.9	9023.47	6169.76	8284.79	2453.45		7771.43	6455.27	5042.59	6510.16	3656.45	5771.48			7746.99	9337.97	6615.12	8951.05	7537.15	7500.74	2511.75		5222.11	6813.09	4090.24	6426.17	5012.27	4975.86			7601.31	8303.85
6379.15	7479.94	6447.95	7535.21	6047.76	9716.97	2714.05		3679.49	4780.27	3748.28	4835.55	3348.1	7017.3			9975.01	9076.36	7119.45	9257.46	6846.51	7955.99	2382.32		7461.7	6563.05	4606.15	6744.15	4333.2	5442.68			8590.54	9782.57	6597.84	9177.68	7845.38	7258.47	2564.45		6065.66	7257.69	4072.96	6652.8	5320.5	4733.59			7339.68	8442.05
6283.7	7761.43	6516.12	7236.51	5842.68	9131.96	2648.23		3584.04	5061.76	3816.45	4536.85	3143.01	6432.3			9972.91	9092.83	6940.88	9538.95	6813.14	7682.83	2356.5		7459.6	6579.52	4427.58	7025.64	4299.83	5169.52			8351.87	9625.28	6517.04	9195.77	7443.78	7280.99	2548.16		5826.99	7100.4	3992.16	6670.89	4918.91	4756.11			7322.63	8066.27
5908.42	7169.03	6732.93	7164.24	6124.99	9170.1	2682.76		3208.76	4469.36	4033.27	4464.58	3425.33	6470.43			10394.9	8865.56	6857.28	9770.72	7260.46	6889.59	2392.62		7881.58	6352.26	4343.97	7257.42	4747.16	4376.28			7800.34	9528.57	6298.15	9429.85	7323.97	7227.08	2511.79		5275.46	7003.69	3773.27	6904.97	4799.09	4702.2			7393.67	8381.46
5751.04	7657.19	7139.65	7081.77	6539.85	9391.09	2714.19		3051.37	4957.52	4439.98	4382.1	3840.18	6691.42			10298.2	9190.63	6842.98	9423.48	7839.96	6762.97	2367.76		7784.91	6677.33	4329.68	6910.18	5326.65	4249.66			7657.06	9517.27	6134.58	9638.72	7386.26	7665.45	2521.47		5132.18	6992.39	3609.7	7113.84	4861.38	5140.57			7313.89	7916.99
5772.28	7493.96	6748	7181.45	7029.95	9258.06	2610.65		3072.61	4794.29	4048.33	4481.79	4330.29	6558.39			9949.52	9220.61	6987.19	9610.36	7970.77	7135.57	2459.64		7436.22	6707.3	4473.89	7097.05	5457.46	4622.26			7440.1	9643.54	6146.48	9505.74	7463.12	7867.3	2499.69		4915.22	7118.66	3621.6	6980.86	4938.24	5342.43			7321.17	7828.82
5890.9	8062.3	6716.02	7241.01	6948.84	8895.34	2600.61		3191.23	5362.64	4016.36	4541.34	4249.18	6195.68			9520	9087.7	7082.25	9326.46	7952.61	7102.79	2528.88		7006.69	6574.39	4568.95	6813.15	5439.3	4589.48			7467.09	9684.13	6059.01	9699.17	7672.26	8069.68	2528.34		4942.21	7159.26	3534.13	7174.3	5147.38	5544.8			7064.17	7807.79
6010.06	8255.35	6612.72	7362.04	7317.5	8784.48	2685.83		3310.39	5555.68	3913.05	4662.37	4617.83	6084.82			9239.91	9092.47	7555.8	9767.46	8033.27	7688.03	2468.17		6726.6	6579.16	5042.49	7254.15	5519.97	5174.72			7458.99	9761.28	6017.11	9877.71	8181.98	8209.06	2514.9		4934.11	7236.4	3492.23	7352.83	5657.1	5684.18			6739.67	8116.15
6225.13	8137.61	6728.3	7264.75	7311.68	8803.36	2744.87		3525.47	5437.95	4028.64	4565.09	4612.01	6103.69			9884.9	9075.42	7793.69	9285.04	8321	7749.66	2399.73		7371.59	6562.12	5280.38	6771.74	5807.69	5236.35			7720.57	10048.7	6363.74	9744.82	8287.57	8384.84	2412.16		5195.7	7523.86	3838.86	7219.94	5762.69	5859.96			6997.43	8415.78
6306.62	8003.97	6758.04	6916.01	7388.86	8580.36	2716.92		3606.96	5304.3	4058.37	4216.34	4689.19	5880.69			9807.1	9402.31	7890.46	8678.02	8138.49	7827.24	2418.41		7293.79	6889	5377.15	6164.71	5625.19	5313.93			8142.11	9930.88	6771.84	9687.2	8591.52	8089.51	2438.53		5617.23	7406	4246.96	7162.33	6066.64	5564.63			7133.71	8314.15
6392.74	8629.54	6513.06	6672.95	7585.17	8269.5	2698.74		3693.08	5929.87	3813.39	3973.28	4885.5	5569.84			9304.37	9459.42	8034.11	8448.9	8411.12	7107.28	2407.37		6791.06	6946.12	5520.8	5935.6	5897.81	4593.97			8398.35	9412.58	7477.97	9145.46	8869.2	7676.85	2463.47		5873.47	6887.7	4953.09	6620.58	6344.32	5151.97			7022.49	8031.03
6661.43	8496.47	6386.92	6451.65	7953.92	8318.43	2750.07		3961.76	5796.81	3687.25	3751.98	5254.26	5618.77			8681.63	9310.93	7787.48	8157.84	8496.98	6885	2399.4		6168.32	6797.62	5274.17	5644.53	5983.67	4371.69			8943.82	9694.55	8170.05	9047.62	8685.38	7813.45	2491.62		6418.94	7169.68	5645.18	6522.74	6160.5	5288.57			7188.58	8226.2
6860.14	8355.79	6454.91	6418.61	7777.23	8372.84	2731.23		4160.48	5656.12	3755.25	3718.95	5077.56	5673.17			8385.79	9328.3	8218.18	7677.72	8514.16	6772.39	2489.36		5872.48	6814.99	5704.87	5164.41	6000.85	4259.08			9382.56	9162.1	7993.14	9045.8	8176.52	7938.94	2552.55		6857.68	6637.22	5468.26	6520.92	5651.64	5414.06			7112.34	8033.96
6838.05	8627.76	6343	6346.17	7669.42	8194.19	2778.89		4138.38	5928.1	3643.34	3646.51	4969.76	5494.52			8400.24	9348.35	8203.76	7456.34	8256.13	7096.05	2389.61		5886.93	6835.04	5690.45	4943.03	5742.82	4582.74			9472.65	8891.09	8203.45	8942.27	7878.79	7695.84	2495.53		6947.77	6366.21	5678.57	6417.39	5353.92	5170.96			7002.43	8019.26
6539.68	8637.04	6099.16	6159.56	7487.36	8073.3	2715		3840.01	5937.38	3399.5	3459.9	4787.7	5373.63			8345.07	9004.92	8298.63	7505.26	8263.86	7065.08	2419.57		5831.76	6491.61	5785.32	4991.95	5750.55	4551.78			9119.8	8642.06	7866.83	8330.65	7836.82	8071.81	2598.04		6594.92	6117.18	5341.95	5805.77	5311.94	5546.94			6862.19	7803.96
6271.58	8461.02	6537.3	6119.78	7306.93	7952.78	2805.78		3571.92	5761.35	3837.64	3420.11	4607.26	5253.12			8601.54	8815.48	8191.21	7608.71	8327.8	7684.17	2562.34		6088.23	6302.17	5677.91	5095.41	5814.49	5170.86			8930.72	8663.9	7653.04	7751.53	8102.24	8004.67	2604.86		6405.84	6139.03	5128.16	5226.65	5577.36	5479.8			6964.36	7930.1
6539.93	8697.73	6445.41	6010.71	7044.52	7432.05	2859.57		3840.26	5998.07	3745.75	3311.04	4344.86	4732.39			8749.69	8700.96	7960.37	7570.07	8767.7	7783.9	2615.94		6236.38	6187.65	5447.07	5056.76	6254.39	5270.59			9234.92	8519.75	7558.51	7708.46	8391.92	7901.17	2510.59		6710.04	5994.87	5033.63	5183.58	5867.04	5376.29			6835.63	8060.34
6833.52	9074.52	6455.58	6238.87	7039.25	7837.72	2853.03		4133.85	6374.85	3755.92	3539.2	4339.59	5138.06			8816.59	8763.52	7136.37	7892.17	8667.31	7958.68	2543.26		6303.28	6250.21	4623.06	5378.86	6154.01	5445.37			9288.84	8524.46	7649.83	7863.05	8758.54	8080.56	2394		6763.96	5999.58	5124.95	5338.17	6233.66	5555.68			6827.97	8322.74
6951	9069.02	6565.56	6816.56	7185.58	7914.48	2782.3		4251.34	6369.36	3865.89	4116.9	4485.91	5214.81			9204.36	8816.5	6878.71	8174.04	8107.25	7727.58	2481.35		6691.05	6303.19	4365.4	5660.73	5593.94	5214.27			9264.23	9070.81	7274.55	7415.35	8901.44	7858.97	2514.84		6739.35	6545.93	4749.67	4890.47	6376.56	5334.09			7202.04	8220.65
6745.78	9208.98	6894.32	7120.17	7120.71	7942.31	2716.81		4046.11	6509.31	4194.65	4420.51	4421.04	5242.65			8593.92	8927.32	6388.46	8081.05	8617.51	7848.09	2546.44		6080.62	6414.01	3875.15	5567.74	6104.2	5334.78			9658.16	9021.59	7033.49	7693.97	8579.6	7819.04	2441.85		7133.28	6496.71	4508.61	5169.09	6054.72	5294.16			7466.61	8032.92
6750.35	8920.4	7488.62	7037.75	6963.98	8186.74	2796.45		4050.69	6220.73	4788.95	4338.08	4264.31	5487.07			8360.11	8899.74	5975.44	8171.39	8865.82	8072.22	2525.34		5846.8	6386.43	3462.14	5658.08	6352.51	5558.91			9388	9163.83	6659.05	7954.29	8096.89	7725.41	2334.84		6863.12	6638.95	4134.17	5429.41	5572.01	5200.53			7389.57	7802.59
6988.31	8686.29	7636.48	7314.28	6866.27	8607.89	2708.46		4288.64	5986.63	4936.82	4614.62	4166.6	5908.23			8587.15	9196.77	5868.03	8075.2	8918.53	8369.69	2541.28		6073.84	6683.46	3354.72	5561.89	6405.22	5856.38			8744.08	9364.36	6569.77	7981.86	7766.79	7419.18	2387.11		6219.2	6839.48	4044.89	5456.98	5241.91	4894.3			7366.25	7481.02
7619.09	8390.77	7865.96	7589.45	6810.68	8496.37	2857.07		4919.42	5691.1	5166.29	4889.79	4111.01	5796.7			9180.91	9584.24	5592.57	7849.79	8722.54	8738.39	2512.21		6667.6	7070.93	3079.26	5336.48	6209.23	6225.08			8796.6	9201.86	6298.39	8488.69	8126.48	7696.35	2438.55		6271.72	6676.98	3773.51	5963.81	5601.6	5171.47			7258.45	7349.1
7223.45	8133.22	7941.68	7843.75	6734.34	8911.56	2833.78		4523.79	5433.55	5242.01	5144.08	4034.67	6211.89			9897.42	10330.1	5583.97	7433.17	8617.03	8920.73	2503.43		7384.12	7816.77	3070.67	4919.86	6103.72	6407.42			8798.17	8980.97	5959.75	8474.35	7958.7	8143.48	2514.28		6273.29	6456.1	3434.87	5949.47	5433.83	5618.6			7227.08	7547.6
7397.87	8319.96	8036.54	7529.54	6719.82	9099.39	2884.88		4698.2	5620.29	5336.88	4829.88	4020.16	6399.73			9355.73	10004.4	5764.12	7314.03	8241.63	8651.5	2543.37		6842.42	7491.13	3250.82	4800.72	5728.32	6138.19			8702.81	8686.71	5835.92	8497.63	8258.13	8413.67	2503.15		6177.93	6161.83	3311.04	5972.76	5733.26	5888.79			7632.51	7719.13
7488.9	8732.98	8014.02	7513.83	6791.39	8993.87	2910.9		4789.23	6033.32	5314.35	4814.16	4091.72	6294.21			9234	10307.1	5943.79	6989.68	8427.14	8913.04	2399.06		6720.69	7793.74	3430.48	4476.37	5913.83	6399.73			8822.15	8473.25	5919.14	8276	8383.51	8067.77	2469.23		6297.27	5948.37	3394.26	5751.12	5858.63	5542.89			7906.84	7793.39
7792.29	8817.92	7498.2	7606.06	6701.94	8593.1	2918.65		5092.62	6118.25	4798.54	4906.39	4002.27	5893.43			8943.78	9888.15	5864.15	6888.56	8443.44	8795.64	2416.37		6430.47	7374.85	3350.84	4375.25	5930.14	6282.34			8771.39	8321.65	5398.82	8243.83	8610.82	8033.04	2510.43		6246.51	5796.77	2873.95	5718.96	6085.94	5508.16			7426.47	7984.5
7880.51	9168.68	7009.42	7743.41	6474.19	8688.86	2867.74		5180.85	6469.01	4309.75	5043.74	3774.53	5989.2			8350.91	9649.55	5820.75	6950.12	8963.67	8878.07	2502.57		5837.6	7136.24	3307.44	4436.82	6450.36	6364.76			8573.59	8079.93	5492.81	8015.87	8258.96	7622.35	2555.19		6048.71	5555.06	2967.93	5490.99	5734.08	5097.48			7465.78	7966.23
8181.62	9308.41	6980.54	7488.45	6256.89	8381.48	2803.2		5481.95	6608.74	4280.87	4788.79	3557.22	5681.82			8451.86	9284.21	5775.98	6953.57	8493.82	9078.59	2528.09		5938.55	6770.9	3262.67	4440.26	5980.51	6565.28			8818.92	7925.56	5476.36	7996.65	8394.89	7347.62	2600.75		6294.04	5400.69	2951.48	5471.77	5870.01	4822.74			7952.05	7889.45
8426.24	9471.97	6934.38	8079.49	6401.78	8510.4	2760.38		5726.58	6772.31	4234.72	5379.83	3702.11	5810.73			8317.51	8715.76	6061.87	7089.13	8177.62	8787.21	2545.18		5804.2	6202.46	3548.57	4575.82	5664.32	6273.91			9404.47	7660.01	5545.37	7870.67	8578.2	7469.93	2490.64		6879.59	5135.13	3020.49	5345.79	6053.32	4945.05			7817.19	7847.23
7919.62	9395.42	6685.18	7858.28	6572.53	8792.97	2746.55		5219.96	6695.75	3985.52	5158.61	3872.87	6093.3			7769.92	8223.47	6144.82	6948.9	8786.01	8853.36	2550.23		5256.61	5710.16	3631.52	4435.59	6272.7	6340.05			9950.76	7482.07	5949.56	7631.64	8149.81	6994.93	2473.65		7425.88	4957.19	3424.68	5106.76	5624.93	4470.05			7492.89	8209.08
7927.72	9521.09	6647.15	8011.35	6542.17	8579.56	2704.45		5228.05	6821.42	3947.49	5311.69	3842.5	5879.89			7519.58	8402.35	6450.04	7345.51	8474.89	8904.86	2558.32		5006.28	5889.05	3936.73	4832.2	5961.58	6391.55			10032.7	7196.68	6061.64	7527.8	8360.02	6736.48	2551.38		7507.77	4671.8	3536.76	5002.92	5835.14	4211.6			7355.66	8579.57
7716.86	9952.69	6506.18	8191.9	7237.65	8793.66	2832.68		5017.2	7253.02	3806.51	5492.24	4537.98	6094			7980.83	7981.13	6527.47	7458.71	8424.78	8931.69	2482.79		5467.52	5467.83	4014.16	4945.4	5911.47	6418.38			9907.52	7328.39	6186.27	7655.72	7906.43	7313.91	2500.29		7382.65	4803.51	3661.4	5130.84	5381.55	4789.03			6936.07	8563.72
7158.29	9606.16	6891.99	8093.33	7558.34	8718.25	2835.27		4458.62	6906.49	4192.33	5393.67	4858.67	6018.59			7775.07	7973.4	7044.25	7750.81	8435.82	9173.42	2515.05		5261.76	5460.1	4530.94	5237.5	5922.51	6660.11			10378.5	7658.22	6230.91	7889.68	7774.19	7254.73	2578.52		7853.59	5133.34	3706.03	5364.8	5249.31	4729.85			6543.42	8507.43
6789.78	9548.15	7268.58	8188.64	7899.62	8626.03	2922.86		4090.12	6848.49	4568.92	5488.98	5199.96	5926.37			7308.37	8404.89	7495.8	7708.03	7748.5	9122.17	2628.11		4795.06	5891.58	4982.49	5194.72	5235.19	6608.87			10360.5	7684.01	6250.45	7969.48	8459.41	7186.94	2467.12		7835.59	5159.13	3725.57	5444.6	5934.53	4662.06			6294.29	8688.47
7102.19	9620.69	7340.26	8591.17	7662.04	8634.77	2971.01		4402.53	6921.02	4640.59	5891.5	4962.38	5935.1			7482.65	8327.29	7448.34	7511.97	8140.93	9322.56	2612.16		4969.34	5813.98	4935.03	4998.66	5627.62	6809.25			11112.3	7720.84	6184.84	8159.52	8393.37	7274.68	2522.69		8587.43	5195.96	3659.97	5634.65	5868.49	4749.8			6272.75	8593.92
7162.83	9328.73	7315.35	8545.09	7465.4	8589.78	2865.49		4463.16	6629.07	4615.68	5845.42	4765.74	5890.11			7430.28	8527.33	7807.39	7567.34	8287.15	9301.87	2625.64		4916.98	6014.02	5294.08	5054.03	5773.84	6788.56				7582.64	6540.35	8109.64	7926.61	7329.67	2537.36			5057.76	4015.47	5584.76	5401.73	4804.79			6354.73	8641.35
7240.24	9031.93	7285.65	8075.52	7741.3	8613.57	2874.32		4540.58	6332.27	4585.98	5375.86	5041.63	5913.9			7113.94	8687.88	7822.31	7197.52	7883.84	8865.18	2528.8		4600.63	6174.57	5309	4684.21	5370.53	6351.87					6427.17	7940.89	8195.19	6992	2475.76				3902.29	5416.01	5670.31	4467.12			6397.03	8901.08
7332.87	9305.34	7267.62	7890.87	7433.36	8825.05	2894.13		4633.2	6605.68	4567.95	5191.21	4733.69	6125.39			6885.37	9099.27	7766.03	7143.1	8971.68	9084.07	2510.74		4372.06	6585.96	5252.72	4629.79	6458.37	6570.76					6699.25		7576.37	6687.38	2478.26				4174.37		5051.49	4162.5			6217.72	8949.3
7165.28	9131.7	7545.87	7777.45	7348.09	8670.54	2893.58		4465.61	6432.04	4846.2	5077.79	4648.43	5970.87			7270.1	8770.18	7643.55	7173.51	8949.46	9358.14	2694.71		4756.8	6256.87	5130.24	4660.2	6436.15	6844.84					6315.86		7737.57	6713.08	2484.35				3790.98		5212.69	4188.2			6366.78	9333.19
7371	9361.66	7353.45	7661.71	7706.67	8644.42	2832.63		4671.34	6662	4653.78	4962.04	5007	5944.75			7051.35	8797.48	7303.56		9123.42	9087.01	2581.79		4538.04	6284.17	4790.25		6610.11	6573.7							7974.01	7087.14	2562.85						5449.13	4562.26			6345.78	9680.59
7729.36	9696.97	7115.76	7647.51	7068.77	8588.79	2738.7		5029.69	6997.31	4416.1	4947.85	4369.11	5889.13			7718.23	9103.63	7070.04			9127.77	2496.4		5204.93	6590.32	4556.73			6614.47							7703.04	7078.82	2572.22						5178.17	4553.94			6450.58	9346.91
7550.32	9272.42	6895.5	7451.3	6674.31	8485.16	2767.07		4850.65	6572.75	4195.83	4751.64	3974.65	5785.5			8043.89		7021			9271.86	2543.5		5530.58		4507.69			6758.55							7880.31	7149.81	2598.88						5355.43	4624.94			6672.64	8904.7
	9248.14	6616.58	7606.56	6434.37	8354.04	2808.82			6548.47	3916.92	4906.9	3734.71	5654.37			8385.26		7193.3			9126.63	2538.38		5871.95		4680			6613.32							8463.34	7078.9	2447.22						5938.46	4554.02			6754.71	8400.47
	8892.77	6251.41	7873.43	6327.65	8252.73	2850.2			6193.11	3551.74	5173.76	3627.99	5553.07			8029.25		7150.23			8998.05	2510.23		5515.94		4636.92			6484.74							9133.67	7921.22	2437.86						6608.79	5396.35			6988.4	8039.4
		5876.3	8160.44	6291.19	8062.46	2826.84				3176.63	5460.78	3591.52	5362.79								8840.54	2617.37							6327.23							8814.12	8140.31	2497.26						6289.24	5615.43			7592.66	7960.79
		7100.06	8148.71	6121.94	8502.83	2891.05				4400.4	5449.05	3422.27	5803.17								8553.68	2653.82							6040.37							8463.58	8266.01	2477.02						5938.7	5741.13			8059.01
			8366.48	6479.04	8495.62	2798.64					5666.81	3779.37	5795.96								8843.97	2639.13							6330.66							8234.84	8356.25	2430.11						5709.96	5831.37			8406.71
			8607.67	6170.74	8552.06	2762.65					5908.01	3471.07	5852.4									2567.97														8825.15	8818.62	2427.15						6300.28	6293.74			8501.04
			8597.45	5706.15	8168.96	2694.18					5897.79	3006.48	5469.29									2498.86														8158.2	9465	2483.34						5633.32	6940.12			8681.56
			8452.13	5600.14	8181.14	2731.67					5752.47	2900.48	5481.47									2631.53														7867.63	9553.76	2510.89						5342.75	7028.88
			8298.98	5251.5	7696.76	2873.2					5599.31	2551.84	4997.09																							7919.38	9574.97	2476.86						5394.5	7050.09
			7711.15	5539.03	7372.55	2908.23					5011.48	2839.36	4672.89																							8120.9	9675.03	2490.63						5596.02	7150.15
				5304.74	7003.55							2605.08	4303.88																							8194.99	9506.66	2563.53						5670.12	6981.79
				4971.94	6908.91							2272.28	4209.24																							8874.66	8843.75	2498.18						6349.78	6318.87
				4687.93	7217.38							1988.27	4517.71																							8942.84	8816.78	2473.52						6417.97	6291.9
				4756.1	7170.88							2056.44	4471.22																							8811.61	8409.13							6286.73	5884.26
				4870.61	7383.91							2170.95	4684.25																							8952.65	8448.63							6427.77	5923.75
					7556.24								4856.57																							9170.87	8514.97							6645.99	5990.09
					7707.75								5008.08																							9151.08	8580.53							6626.2	6055.65
					7438.21								4738.55																							9413.4	8415.29							6888.52	5890.41
					7632.87								4933.2																							8856.13	8523.88							6331.26	5999
																																				8568.08	8644.87							6043.2	6119.99
																																				8247.56	8188.52							5722.68	5663.64
																																				8134.57	8730.85							5609.69	6205.97
																																				8049.19								5524.31
																																				8234.02								5709.15
[truncated: 543 more columns]

## Sheet: Figure 2D right
scd1∆ CRIB						Background																Background																Background
1-green						2633.01		minus background								2-green						2542.36		minus background								3-green						2582.82		minus background								4-green
Cell 1 Tip 1 A	Cell 1 Tip 1 B	Cell 2 Tip 1 A	Cell 2 Tip 1 B	Cell 3 Tip 1 A	Cell 3 Tip 1 B	Background		Cell 1 Tip 1 A	Cell 1 Tip 1 B	Cell 2 Tip 1 A	Cell 2 Tip 1 B	Cell 3 Tip 1 A	Cell 3 Tip 1 B			Cell 1 Tip 1 A	Cell 1 Tip 1 B	Cell 2 Tip 1 A	Cell 2 Tip 1 B	Cell 3 Tip 1 A	Cell 3 Tip 1 B	Background		Cell 1 Tip 1 A	Cell 1 Tip 1 B	Cell 2 Tip 1 A	Cell 2 Tip 1 B	Cell 3 Tip 1 A	Cell 3 Tip 1 B			Cell 1 Tip 1 A	Cell 1 Tip 1 B	Cell 2 Tip 1 A	Cell 2 Tip 1 B	Cell 3 Tip 1 A	Cell 3 Tip 1 B	Background		Cell 1 Tip 1 A	Cell 1 Tip 1 B	Cell 2 Tip 1 A	Cell 2 Tip 1 B	Cell 3 Tip 1 A	Cell 3 Tip 1 B			Cell 1 Tip 1 A	Cell 1 Tip 1 B
3567.01	3859.65	4633.86	5110.47	5615.65	5743.06	2434.68		934.003	1226.64	2000.85	2477.46	2982.64	3110.05			4153.23	4549.53	5320.98	5715.86	3356.28	3675.79	2595.69		1610.86	2007.16	2778.62	3173.5	813.92	1133.43			8082.76	7926.61	4442.19	4978.02	4521.36	4971.22	2810.08		5499.94	5343.79	1859.37	2395.2	1938.54	2388.4			6123.54	6786.59
3435.82	3886.29	4541.33	5137.58	5839.57	5519.02	2466.82		802.808	1253.28	1908.32	2504.57	3206.56	2886.01			4162.27	4482.59	5126.44	5900.4	3363.08	3617.12	2567.26		1619.9	1940.22	2584.07	3358.04	820.72	1074.76			8232.53	8418.56	3940.27	4788.21	4292.59	5171.01	2706.31		5649.71	5835.74	1357.45	2205.39	1709.77	2588.18			5976.69	6545.93
3409.54	3849.31	4341.09	5218.47	5881.24	5795.69	2519.49		776.526	1216.3	1708.08	2585.46	3248.23	3162.68			4119.81	4474.6	4931.95	6203.44	3227.13	3873.4	2578.89		1577.45	1932.23	2389.58	3661.08	684.766	1331.03			7755.46	8644.86	3962.24	4739.9	4255.13	5291.68	2582.26		5172.64	6062.04	1379.42	2157.08	1672.31	2708.86			5786.96	6454.55
3345.57	3752.05	4306.46	5220.14	5530.14	5515.12	2400.07		712.559	1119.04	1673.45	2587.13	2897.13	2882.11			4189.96	4396.02	5066.87	5386.88	3090.07	3740.89	2682.76		1647.6	1853.66	2524.51	2844.51	547.71	1198.53			7220.68	8170.51	4263.58	4527.48	4249.49	5092.69	2636.73		4637.85	5587.69	1680.76	1944.65	1666.66	2509.86			5870.47	6108.07
3237.03	3629.14	4222.01	5485.77	5662.84	5332.34	2490.29		604.019	996.134	1589	2852.76	3029.83	2699.33			4460.54	4517.6	5199.76	5394.82	3202.89	3603.02	2656.27		1918.17	1975.24	2657.39	2852.46	660.521	1060.66			6141.77	7242.66	4508.63	4302.46	4202.31	5099.55	2602.94		3558.95	4659.84	1925.81	1719.64	1619.49	2516.73			5837.89	5946.78
3256.07	3788.61	4497.46	5313.69	5650.03	5281.24	2543.57		623.06	1155.6	1864.45	2680.68	3017.02	2648.23			4598.4	4642.67	5138.24	5144.95	3120.68	3451.91	2595.61		2056.03	2100.31	2595.88	2602.58	578.314	909.544			5697.9	6852.21	4304.63	4347.29	4282.09	5107.64	2537.27		3115.08	4269.39	1721.81	1764.46	1699.26	2524.81			5722.76	6028.53
3272.68	3672.89	4386.58	5057.49	6113.16	5150.58	2549.35		639.666	1039.88	1753.57	2424.48	3480.15	2517.57			4566.3	4689.51	5263.03	4344.92	2991.5	3367.01	2555.78		2023.93	2147.15	2720.66	1802.55	449.135	824.645			5969.33	6713.46	4203.8	4610.18	4104.32	5222.55	2662.58		3386.51	4130.64	1620.98	2027.36	1521.5	2639.72			5861.86	5945.07
3309.96	3689.55	4471.46	5167.7	6053.68	5064.47	2656.11		676.951	1056.54	1838.45	2534.69	3420.67	2431.46			4511.66	4883.24	5216.25	4537.43	3021.06	3518.16	2505.86		1969.29	2340.88	2673.88	1995.07	478.698	975.795			5930.43	6322.54	4575.21	4511.35	4188.02	5160.9	2604.52		3347.61	3739.72	1992.39	1928.53	1605.2	2578.07			5720.54	5781.32
3447.22	3607.82	4376.55	5044.66	6057.62	5224.73	2476.84		814.212	974.811	1743.54	2411.65	3424.62	2591.72			4210.43	4927.94	4890.63	4572.66	3046.88	3483.9	2483.54		1668.07	2385.58	2348.27	2030.29	504.511	941.531			5828.45	6265.63	4280.1	4882.58	4311.64	5308.76	2528.23		3245.63	3682.8	1697.28	2299.76	1728.82	2725.94			5686.28	5690.35
3447.93	3630.49	4783.61	5287.37	6108.82	4963.98	2438.64		814.917	997.476	2150.6	2654.36	3475.81	2330.97			4032.04	5053.63	4883.09	4366.69	3041.28	3517.94	2525.6		1489.67	2511.26	2340.72	1824.32	498.918	975.572			5893.53	6560.55	4255.09	5016.15	4337.11	5228.95	2625.69		3310.71	3977.72	1672.27	2433.33	1754.29	2646.13			5735.59	5694.26
3625.1	3599.06	4312.37	5206.83	6471.06	5190.25	2569.71		992.093	966.052	1679.36	2573.82	3838.05	2557.24			4155.83	4758.07	5074.98	4279.29	3103.21	3601.23	2560.24		1613.47	2215.71	2532.61	1736.92	560.845	1058.86			5997.56	6657.11	4259.68	5255.83	4401.05	5228.44	2576.28		3414.74	4074.29	1676.86	2673.01	1818.22	2645.62			5653.97	5386.73
3647.79	3691.46	4491.37	5328.47	6585.88	5016.76	2543.46		1014.78	1058.45	1858.36	2695.46	3952.87	2383.75			4167.85	4311.39	4933.42	4171.71	3071.59	3541.74	2525.34		1625.49	1769.02	2391.06	1629.35	529.225	999.38			6001.93	6570.74	3960.37	5090.4	4407.54	5477.62	2552.88		3419.11	3987.92	1377.54	2507.58	1824.72	2894.8			5536.88	5396.99
3486.29	3719.46	4644.03	5220.42	6645.32	4950.63	2562.21		853.28	1086.45	2011.02	2587.41	4012.31	2317.62			4046.9	4448.86	4732.77	4165.99	3049.56	3497.4	2496.16		1504.54	1906.49	2190.41	1623.63	507.196	955.038			5845.13	6038.16	3921.56	4806.78	4641.49	5417.52	2595.41		3262.31	3455.34	1338.74	2223.96	2058.67	2834.7			5534.53	4935.12
3415.96	3743.92	4308.95	5014.22	6568.19	4865.38	2427.63		782.948	1110.91	1675.94	2381.21	3935.18	2232.37			4470.73	4549.87	4836.48	4429.41	3204.09	3504.15	2496.48		1928.36	2007.5	2294.12	1887.05	661.726	961.782			6155.57	5381.26	4304.16	4877.85	4555.95	5359.57	2602.86		3572.75	2798.44	1721.34	2295.03	1973.13	2776.75			5527.08	4639.18
3459.29	3656.74	4371.37	4949.11	6721.45	5053.16	2504.22		826.281	1023.73	1738.36	2316.1	4088.44	2420.15			4625.6	4519.83	4833.49	4681.83	3142.1	3435.16	2519.21		2083.23	1977.47	2291.13	2139.47	599.731	892.794			6114.79	5036.83	4534.31	5234.27	4311.88	5101.44	2627.39		3531.97	2454.01	1951.49	2651.45	1729.06	2518.61			5547.99	4567.59
3414.01	3773.18	4492.23	4842.82	6776.85	5146.33	2560.52		781.004	1140.17	1859.22	2209.81	4143.84	2513.32			4587.52	4323.35	4653.98	4698.48	3094.56	3322.61	2541.47		2045.16	1780.98	2111.62	2156.11	552.192	780.248			6413.7	4803.32	4921.7	5391.4	3836.06	4898.5	2639.87		3830.88	2220.5	2338.88	2808.58	1253.24	2315.68			5560.45	4487.48
3524.9	3973.72	4256.8	4561.8	6355.28	5072.54	2672.98		891.885	1340.71	1623.79	1928.79	3722.27	2439.53			4783.9	4417.79	4624.13	4786.4	3071.61	3350.14	2519.32		2241.54	1875.43	2081.77	2244.03	529.241	807.778			6506.31	4702.21	5065.32	5306.57	3666.19	4823.37	2678.76		3923.49	2119.38	2482.5	2723.74	1083.37	2240.55			5658.42	4427.8
3506.44	4067.91	3817.65	4525.34	6553.31	5018.25	2523.71		873.431	1434.9	1184.64	1892.33	3920.3	2385.24			4668.18	4395.97	4849.27	4682.86	3187.37	3403.42	2517.11		2125.81	1853.61	2306.9	2140.5	645.001	861.055			6341.45	4457.59	5491.5	5056.05	3461.36	4745.83	2578.08		3758.62	1874.76	2908.68	2473.23	878.542	2163.01			5484.48	4456.71
3598.64	4045.61	3630.91	4577.16	6248.26	4909.83	2611.51		965.63	1412.6	997.896	1944.15	3615.25	2276.82			4700.65	4540.64	4749.74	4745.81	3152.92	3407.42	2551.37		2158.29	1998.28	2207.37	2203.45	610.556	865.053			6328.59	4574.07	5801.89	4963.29	3557.35	4812.74	2620.91		3745.77	1991.25	3219.07	2380.47	974.532	2229.91			5505.4	4540.06
3545.62	4283.03	3617.59	4714.91	5942.13	4771.38	2585.91		912.613	1650.02	984.582	2081.91	3309.12	2138.37			4761.61	4562.28	4942.56	4732.95	3380.67	3664.96	2642.72		2219.25	2019.92	2400.2	2190.58	838.308	1122.59			5997.85	4674.74	6150.5	5184.09	3536.66	4607.1	2546.87		3415.03	2091.92	3567.67	2601.27	953.836	2024.28			5149.72	4417.77
3398.9	4294.82	3538.02	4839.31	5817.46	4735.88	2548.77		765.891	1661.81	905.009	2206.3	3184.45	2102.87			4497.24	4594.95	4604.58	4680.52	3592.77	3547.85	2681.17		1954.87	2052.59	2062.22	2138.16	1050.4	1005.48			5500.02	4688.15	6460.74	5209.78	3630.71	4728.58	2602.01		2917.19	2105.33	3877.92	2626.96	1047.89	2145.75			5300.38	4406.78
3411.9	4321.51	3501.66	4891.33	5872.88	4939.29	2560.73		778.886	1688.5	868.649	2258.32	3239.87	2306.28			4786.46	4556.09	4635.09	4299.27	3721.68	3622.83	2582.73		2244.09	2013.73	2092.73	1756.9	1179.31	1080.47			5142.33	4530.4	6170.11	5118.87	3653.11	4830.99	2571.89		2559.51	1947.58	3587.29	2536.05	1070.29	2248.16			5246.84	4501.12
3215.16	4540.86	3540.67	4738.23	5973.33	4859.08	2605.34		582.147	1907.85	907.657	2105.22	3340.32	2226.07			5293.71	4825.26	4847.32	4156.12	3606.83	3367.87	2541.06		2751.35	2282.89	2304.96	1613.75	1064.46	825.507			4837.31	4267.39	5898.22	4924.37	3465.81	4788.4	2574.16		2254.49	1684.56	3315.4	2341.55	882.987	2205.58			4956.71	4800.36
3346.92	4633.84	3476.23	4586.35	6030.9	4803.07	2602.91		713.909	2000.83	843.216	1953.34	3397.89	2170.06			5597.11	4441.41	4617.38	4026.59	3501.38	3496.99	2578.98		3054.74	1899.05	2075.01	1484.22	959.02	954.627			4639.14	4260.75	5618.44	4668.94	3744.45	4894.24	2697.67		2056.31	1677.93	3035.62	2086.12	1161.62	2311.42			5238.74	4646.81
3630.71	4489.81	3263.24	4649.69	5819.83	4809.81	2552.98		997.702	1856.8	630.232	2016.68	3186.82	2176.8			5344.84	4545.2	4408.73	4218.41	3431.64	3436.46	2619.79		2802.48	2002.84	1866.36	1676.04	889.276	894.092			4679.9	4184.43	5292.78	4684.66	3923.62	5014.87	2655.21		2097.08	1601.61	2709.95	2101.84	1340.8	2432.05			5209.52	4768.44
3512.12	4747.91	3362.75	4616.81	5811.98	4823.98	2593.27		879.111	2114.9	729.74	1983.8	3178.97	2190.97			5365.3	4477.82	4171.71	4471.23	3263.65	3967.78	2589.08		2822.94	1935.45	1629.34	1928.87	721.284	1425.42			4439.99	4333.45	5105.86	4678.96	3834.45	4961.24	2599.44		1857.17	1750.63	2523.04	2096.14	1251.62	2378.42			5060.26	4818.29
3599.4	4842.37	3380.31	4163.65	5593.82	4784.75	2657.91		966.386	2209.36	747.302	1530.64	2960.81	2151.74			5337.04	4610.07	3985.13	4497.15	3156.97	3770.24	2483.48		2794.68	2067.71	1442.76	1954.79	614.602	1227.87			4059.41	4413.87	4920.38	4961.27	3779.91	4844.19	2572.91		1476.58	1831.05	2337.56	2378.45	1197.09	2261.36			4701.92	4797.31
3570.34	4476.42	3306.93	4435.37	5577.25	4577.58	2533.46		937.333	1843.41	673.919	1802.36	2944.24	1944.57			5679.69	4607.94	4132.62	4375.15	3001.37	3941.53	2493.43		3137.33	2065.58	1590.25	1832.78	459.005	1399.17			3906.21	4388.94	4945.27	4825.85	3969.3	4861.22	2567.78		1323.39	1806.12	2362.45	2243.03	1386.48	2278.4			4472.58	4631.54
3520.08	4174.08	3266.41	4270.23	5485.63	4437.41	2485.09		887.067	1541.07	633.404	1637.22	2852.62	1804.4			5512.28	4796	4110.52	4260.04	3209.49	4129.89	2479.51		2969.92	2253.64	1568.15	1717.68	667.127	1587.53			4111.06	4407.67	5239.23	4947.75	4192.62	4742.09	2522.86		1528.24	1824.85	2656.4	2364.92	1609.8	2159.27			4261.47	4632.94
3569.02	4084.48	3263.64	4264.53	5019.53	4577.99	2585.96		936.014	1451.47	630.629	1631.52	2386.52	1944.98			5354.61	4824.51	4085.86	4176.29	3301.17	4204.95	2434.19		2812.24	2282.14	1543.5	1633.92	758.803	1662.59			3851.98	4607.05	5336.06	5197.19	4156.18	4711.7	2595.72		1269.16	2024.23	2753.23	2614.37	1573.36	2128.88			4176.35	4716.3
3295.78	4104.52	3356.93	4098.73	4827.21	4620.87	2595.11		662.773	1471.51	723.917	1465.72	2194.2	1987.86			5399.12	4814.19	3977.67	4135.42	3357.83	3691.98	2428.61		2856.75	2271.82	1435.31	1593.05	815.467	1149.61			4055.26	4543.19	5105.41	5002.2	4001.86	4552.98	2570.49		1472.44	1960.36	2522.59	2419.38	1419.04	1970.16			4121.99	4694.24
3358.23	4042.48	3468.76	4186.16	4545.74	4666.51	2570.4		725.22	1409.47	835.749	1553.15	1912.73	2033.5			5437.01	4818.86	3881.8	4143.47	3516.16	3861.8	2473.34		2894.64	2276.5	1339.44	1601.11	973.801	1319.43			4066.17	4484.8	4820.06	4890.47	3807.36	4414.03	2569.64		1483.34	1901.98	2237.24	2307.65	1224.54	1831.2			4036.6	4781.46
3344.33	3942.6	3552.34	4042.95	4492.8	4678.4	2533.96		711.321	1309.59	919.334	1409.94	1859.79	2045.39			5177.19	4665.23	3806.09	4138.83	3709.72	4126.29	2474.2		2634.83	2122.87	1263.72	1596.46	1167.36	1583.92			4008.45	4582.54	4581.43	4893.29	3682.72	4498.54	2622.95		1425.63	1999.72	1998.61	2310.46	1099.9	1915.72			3863.31	4711.6
3308.13	3817.22	3798.73	3956.14	4363.53	4600.09	2577.51		675.119	1184.21	1165.72	1323.13	1730.52	1967.08			5368.32	4809.31	3725.17	4328.91	3867.56	3865.72	2517.78		2825.96	2266.94	1182.81	1786.55	1325.2	1323.36			4334.15	4623.62	4024.27	4969.67	3653.09	4413.49	2652.22		1751.33	2040.8	1441.45	2386.85	1070.27	1830.67			3799.01	4515.24
3206.5	4016.82	3537.91	4004.85	4220.19	4476.95	2607.9		573.489	1383.81	904.897	1371.84	1587.18	1843.94			5410.04	4856.86	3540.18	4421.05	4182.46	3792.24	2570.52		2867.68	2314.5	997.813	1878.69	1640.1	1249.88			4248.4	4664.28	3930.04	5045.44	3716.56	4269.96	2540.75		1665.57	2081.45	1347.22	2462.61	1133.74	1687.14			3776.93	4693.72
3342.93	3991.31	3550.48	3802.33	4493.23	4486.16	2722.12		709.924	1358.3	917.466	1169.32	1860.22	1853.15			5259.74	4595.62	3551.67	4204.48	4495.09	3967.58	2573.56		2717.38	2053.26	1009.31	1662.11	1952.72	1425.21			4242.72	4836.08	3926.95	4975.85	3844.05	4116.32	2537.71		1659.9	2253.26	1344.12	2393.03	1261.23	1533.5			3790.76	4709.56
3297.29	4022.89	3325.02	3588.26	4471.69	4238.32	2646.74		664.276	1389.88	692.012	955.251	1838.68	1605.31			5467.19	4705.57	3465.58	4202.77	4701.91	3885.31	2499.75		2924.83	2163.21	923.213	1660.4	2159.55	1342.94			4572.92	5133.53	3821.49	4922.49	4076.26	4084.2	2647.21		1990.1	2550.71	1238.66	2339.67	1493.43	1501.38			3678.49	4818.9
3212.04	4102.41	3365.15	3572.22	4175	4293.32	2630.43		579.032	1469.4	732.135	939.208	1541.99	1660.31			5532.23	4826.2	3449.11	4204.6	4944.45	3861.43	2484.35		2989.87	2283.83	906.743	1662.23	2402.08	1319.06			4702.41	5197.61	3854.09	4970.68	4059.26	4093.3	2617.23		2119.59	2614.79	1271.26	2387.86	1476.43	1510.48			3705.51	4837.56
3156.88	3947.59	3414.98	3700.41	4157.31	4277.24	2608.96		523.873	1314.58	781.97	1067.4	1524.3	1644.23			5321.91	5040.17	3580.34	4060.27	4754.12	4109.83	2446.18		2779.55	2497.8	1037.98	1517.91	2211.76	1567.46			4612.88	5224.86	3915.77	4759.63	4159.72	4222.5	2561.69		2030.05	2642.04	1332.95	2176.81	1576.9	1639.68			3735.65	5091.7
3034.76	4176.9	3362.8	3538.09	4315.34	4320.48	2647.45		401.754	1543.89	729.79	905.081	1682.33	1687.47			4930.31	5449.25	3554.74	3980.24	4440.5	4138.75	2548.64		2387.94	2906.88	1012.38	1437.88	1898.13	1596.38			4346.74	5244.08	4231.44	4783.15	4023.6	4174.75	2670.66		1763.92	2661.26	1648.62	2200.33	1440.78	1591.93			3877.21	5276.14
3104.47	4252.76	3333.77	3442.96	4228.47	4316.25	2693.5		471.465	1619.75	700.758	809.955	1595.46	1683.24			5211.87	5434.54	3485.34	4132.33	4342.65	4007.79	2504.05		2669.5	2892.18	942.978	1589.97	1800.28	1465.42			4583.22	5198.24	4137.4	4888.12	4132.41	4220.36	2649.86		2000.39	2615.42	1554.57	2305.3	1549.59	1637.54			3654.8	5244.04
3078.26	4219.01	3309.77	3444.52	4240.3	4338.44	2664.64		445.251	1586	676.762	811.513	1607.29	1705.43			5146.06	5363.62	3552.03	4358.75	4036.78	3867.55	2481.8		2603.7	2821.26	1009.66	1816.39	1494.42	1325.19			4620.61	5055.1	4160.51	5267.05	4059.55	4242.48	2608.56		2037.79	2472.27	1577.69	2684.23	1476.73	1659.66			3584.46	5459.43
3069	4121.79	3388.9	3383.54	4403.05	4287.42	2674.35		435.986	1488.78	755.89	750.534	1770.04	1654.41			5003.33	5354.16	3617.1	4152.27	4236.46	3918.74	2431.7		2460.96	2811.8	1074.74	1609.9	1694.09	1376.38			4662.01	5140.64	4280.48	5386.43	3904	4362.05	2544.72		2079.19	2557.81	1697.66	2803.61	1321.18	1779.23			3519.44	5332.51
3032.41	3996.96	3524.96	3384.72	4377.4	4461.63	2745.7		399.398	1363.95	891.946	751.711	1744.39	1828.62			4708.17	5355.33	3849.14	4229.27	3852.92	3974.03	2454.4		2165.81	2812.96	1306.78	1686.9	1310.56	1431.67			4528.05	4990.13	4516.63	5266.42	3915.34	4658.8	2514.51		1945.22	2407.31	1933.81	2683.59	1332.52	2075.98			3382.19	5336.97
3224.71	3916.4	3398.83	3317.29	4199.45	4467.74	2677.02		591.705	1283.39	765.817	684.277	1566.44	1834.73			4504.01	5155.85	3847.19	4287.25	4078.39	3792.55	2475.33		1961.64	2613.48	1304.82	1744.88	1536.02	1250.19			4504.78	5179.11	4411.47	5423.54	3989.49	4625.06	2548.73		1921.96	2596.29	1828.65	2840.72	1406.67	2042.24			3603.79	5315.48
3311.5	3863.73	3524.29	3296.31	4047.53	4425.35	2697.47		678.494	1230.72	891.278	663.298	1414.52	1792.34			4475.46	4950.53	3952.77	4309.98	4054.06	3696.29	2457.29		1933.1	2408.17	1410.4	1767.62	1511.69	1153.92			4636.62	5095.16	3939.69	5319.12	4021.43	4535.35	2616.31		2053.8	2512.34	1356.87	2736.3	1438.61	1952.53			3759.71	5094.83
3160.45	3770.79	3447.07	3228.09	3803.37	4514.03	2660.71		527.44	1137.78	814.058	595.076	1170.36	1881.02			4359.3	4995.85	3963.06	4355.88	3892.12	3637.73	2528.86		1816.94	2453.49	1420.69	1813.51	1349.75	1095.37			4651.93	5214.09	4061.15	5420.34	3824.48	4539.66	2616.59		2069.11	2631.27	1478.32	2837.52	1241.66	1956.84			3561.37	4930
3135.38	3960.92	3374.86	3274.23	3795.52	4754.91	2723.87		502.374	1327.91	741.847	641.218	1162.51	2121.9			4451.49	4940.96	3830.39	4149.44	4010.81	3684.19	2571.77		1909.13	2398.6	1288.02	1607.08	1468.44	1141.83			4748.03	5231.75	4098.13	5216.96	3621.45	4499.59	2589.59		2165.2	2648.93	1515.31	2634.14	1038.63	1916.76			3405.98	4967.07
3460.36	3613.44	3437.42	3377.15	3887.46	4623.21	2708.31		827.348	980.433	804.406	744.14	1254.45	1990.2			4486.09	4981.17	3738.04	4139.71	4020.65	3799.06	2577.95		1943.73	2438.8	1195.68	1597.34	1478.29	1256.69			4767.83	5150.04	3756.82	5300.8	3854.36	4362.06	2598.65		2185.01	2567.22	1174	2717.98	1271.54	1779.24			3367.13	4849.86
3253.47	3882.89	3570.5	3477.27	3889.99	4755.09	2651.15		620.458	1249.88	937.489	844.263	1256.98	2122.08			4528.88	5059.9	3421.38	4176.96	4119.59	3793.53	2518.09		1986.51	2517.54	879.018	1634.59	1577.23	1251.17			4658.69	5167.13	3504.07	5595.45	3863.3	4347.33	2544.04		2075.87	2584.31	921.245	3012.62	1280.48	1764.51			3309.11	4738.67
3248.31	3834.81	3606.18	3322.1	3952.61	4566.24	2638.61		615.299	1201.8	973.174	689.095	1319.6	1933.23			4637.61	5092.93	3249.4	4043.05	4105.24	3774.79	2638.77		2095.25	2550.57	707.038	1500.69	1562.88	1232.43			4660.78	5444.78	3596.38	5423.82	3699.12	4334.75	2547.12		2077.96	2861.95	1013.56	2841	1116.29	1751.92			3442.2	4693.74
3316.91	3915.9	3782.56	3437.33	3924.28	4563.27	2725.96		683.9	1282.89	1149.55	804.319	1291.27	1930.26			4601.31	4905.54	3232.13	4124.15	3805.83	3791.59	2537.85		2058.94	2363.18	689.762	1581.78	1263.47	1249.22			4618.16	5644.07	3620.83	5300.18	3746.22	4275.33	2474.38		2035.33	3061.25	1038	2717.35	1163.4	1692.51			3566.99	4794.58
3396.77	3952.87	3899.64	3408.21	3955.43	4660.66	2804.24		763.76	1319.86	1266.63	775.198	1322.42	2027.65			4791.16	4671.2	3175.27	4085.98	3640.64	3839.41	2580.38		2248.8	2128.84	632.909	1543.62	1098.27	1297.05			4769.56	5761.19	3655.61	5229.99	3883.4	4185.01	2503.58		2186.73	3178.37	1072.79	2647.17	1300.58	1602.19			3610.38	4934.53
3419.02	3924.01	3876.05	3678.8	3729.12	4826.41	2758.58		786.011	1291	1243.04	1045.79	1096.11	2193.4			4672.88	4500.04	3030.6	4106.28	3725.84	3911.47	2598.26		2130.52	1957.68	488.239	1563.92	1183.47	1369.11			4448.97	6062.15	3506.68	5110.95	3719.1	4272.45	2470.3		1866.15	3479.33	923.854	2528.13	1136.28	1689.63			3635.1	4899.84
3523.72	3997.22	3977.01	3881.76	3712.06	4564.04	2687.24		890.707	1364.21	1344	1248.75	1079.05	1931.03			4343.79	4893.15	3024.96	3944.24	3813.53	4052.79	2441.6		1801.42	2350.78	482.594	1401.87	1271.17	1510.43			4226.3	6232.59	3305.36	4883.66	3848.19	4308.16	2515.12		1643.48	3649.77	722.535	2300.84	1265.37	1725.34			3737.88	4815.77
3769.2	4182.48	4053.72	3991.03	3702.29	4384.91	2724.39		1136.19	1549.47	1420.71	1358.02	1069.28	1751.9			4371.42	4743.22	3029.46	3955.4	3865.91	4158.62	2565.28		1829.05	2200.86	487.094	1413.04	1323.55	1616.26			4358.3	6171.75	3459.89	4920.06	3929.15	4044.47	2602.85		1775.48	3588.92	877.07	2337.24	1346.33	1461.65			3781.73	4826.62
3740.98	4347.2	4084.93	4110.35	3537.37	4259.12	2691.86		1107.97	1714.19	1451.92	1477.34	904.355	1626.11			4415.5	4862.8	2992.3	3805.94	3674.17	4115.62	2457.86		1873.13	2320.44	449.938	1263.58	1131.81	1573.26			4535.41	5891.47	3181.53	5046.43	3838.73	4118.76	2561.1		1952.59	3308.65	598.705	2463.6	1255.91	1535.93			3825.84	4855.53
3695.42	4281.55	4216.27	4079.14	3614.52	4374.24	2693.75		1062.41	1648.54	1583.26	1446.13	981.506	1741.23			4315.41	4763.21	2869.87	4012.06	3562.85	4159.52	2545.56		1773.05	2220.85	327.511	1469.69	1020.48	1617.15			4638.46	5709.11	3293.7	5078.43	4162.4	4057.15	2597.05		2055.64	3126.29	710.875	2495.61	1579.57	1474.32			3792.7	4966.66
3819.59	4244.59	4110.63	3849.55	3429.67	4652.4	2588.92		1186.58	1611.58	1477.62	1216.54	796.665	2019.39			4209.26	4646.56	3098.75	4068.59	3576.22	4226.83	2616.61		1666.89	2104.2	556.387	1526.23	1033.86	1684.47			4630.86	5590.66	3079.12	5091.75	4382.71	4161.81	2539.06		2048.03	3007.84	496.3	2508.93	1799.89	1578.99			3814.87	4962.27
3793.82	4181.41	4066.84	3788.65	3409.93	4553.42	2618.1		1160.81	1548.4	1433.83	1155.64	776.917	1920.41			3953.51	4564.03	3077.86	3896.59	3415.99	4059.48	2584.7		1411.15	2021.66	535.498	1354.23	873.631	1517.12			4620.14	5444.26	3136.15	4976.46	4418.69	3972.05	2558.16		2037.32	2861.44	553.333	2393.64	1835.87	1389.22			3579.16	5207.21
4051.54	4152.75	4209.78	3865.46	3393.79	4540.76	2725.86		1418.53	1519.74	1576.77	1232.45	760.783	1907.75			3845.93	4503.44	3136.71	3914.21	3486.16	4313.02	2518		1303.57	1961.07	594.35	1371.85	943.793	1770.66			4952.52	5419.26	3228.53	4842.11	4313.91	3956.78	2598.98		2369.7	2836.44	645.708	2259.28	1731.08	1373.95			3593.71	5134.79
3817.55	3979.7	3956.91	3976.23	3613.65	4475.77	2733.27		1184.54	1346.69	1323.9	1343.22	980.636	1842.76			4040.94	4458.71	3051.76	3807.14	3611.04	4520.95	2525.58		1498.57	1916.34	509.392	1264.78	1068.68	1978.59			5110.03	5162.81	3128.5	4726.65	4436.46	4060.71	2567.47		2527.21	2579.98	545.677	2143.83	1853.64	1477.89			3644.47	5045.71
3831.84	3928.48	4044.64	3931.07	3535.88	4361.36	2689.57		1198.83	1295.47	1411.63	1298.06	902.867	1728.35			4242.12	4747.39	3212.92	3966.44	3425.24	4538.26	2594.07		1699.75	2205.03	670.555	1424.07	882.875	1995.89			5236.2	4924.53	3170.61	4798.13	4641.6	4111.34	2692.75		2653.38	2341.71	587.789	2215.31	2058.78	1528.52			3821.07	5017.54
3792.35	3857.64	4071.8	4096.4	3611.87	4438.79	2788.27		1159.34	1224.63	1438.79	1463.39	978.863	1805.78			4087	4642.79	3239.19	4045.34	3597.86	4480.04	2493.97		1544.63	2100.43	696.83	1502.98	1055.49	1937.68			5368.41	4671.73	3188.44	4752.24	4470.44	4300.06	2669.49		2785.59	2088.91	605.622	2169.42	1887.62	1717.24			3472.64	5250.38
3679.69	3686.14	4120.17	4317.7	3533.68	4398.65	2775.77		1046.68	1053.13	1487.16	1684.69	900.675	1765.64			3860.6	4801.39	3141.35	4137.31	3799.12	4517.89	2523.07		1318.24	2259.03	598.986	1594.94	1256.75	1975.53			5332.96	4427.21	3187.46	4790.51	4208.76	4298.59	2647.32		2750.14	1844.39	604.637	2207.69	1625.94	1715.76			3455.47	5232.13
3629.39	3822.46	4099.78	4395.96	3517.49	4350.24	2801.06		996.379	1189.45	1466.77	1762.95	884.483	1717.23			3535.94	4841.25	3249.86	3996.83	3829.39	4308.13	2559.56		993.573	2298.89	707.493	1454.46	1287.03	1765.77			5377.12	4355.41	3308.28	4737.72	4180.66	4042.05	2618.25		2794.3	1772.59	725.455	2154.9	1597.83	1459.23			3466.7	5341.55
3600.46	3902.6	4030.63	4314.79	3654.92	4302.53	2816.33		967.453	1269.59	1397.62	1681.78	1021.91	1669.52			3820.76	4781.81	3323.02	3865.75	4132.34	4321.16	2636.47		1278.4	2239.44	780.652	1323.38	1589.97	1778.79			5553.22	4288.69	3333.23	4765.01	4274.4	4058.94	2506.13		2970.4	1705.86	750.41	2182.18	1691.58	1476.11			3596.89	5280.75
3532.85	3832.61	3842.55	4195.39	3645.73	4396.25	2880.06		899.839	1199.6	1209.54	1562.38	1012.72	1763.24			3591.86	4717.21	3451.05	3786.43	3995.92	4343.41	2619.68		1049.5	2174.85	908.682	1244.07	1453.55	1801.04				4254.41	3393.54	4585.95	4155.91	3990.85	2483.64			1671.59	810.718	2003.13	1573.09	1408.03			3523.84	5205.76
3448.22	4037.88	3805.2	4090.53	3784.18	4513.92	2783.53		815.212	1404.87	1172.19	1457.52	1151.17	1880.91			3981.49	4548.4	3455.19	3916.53	4042.75	4461.14	2583.49		1439.12	2006.03	912.831	1374.16	1500.39	1918.78					3415.48	4253.5	4065.91	3974.17	2432.44				832.656	1670.67	1483.09	1391.35			3713.23	5106.46
3440.17	3890.88	3602.37	4023.41	3661.34	4446.77	2644.5		807.161	1257.87	969.361	1390.4	1028.33	1813.76			3913.58	4495.93	3462.31	3815.27	4227.47	4525.59	2600.1		1371.22	1953.57	919.943	1272.91	1685.1	1983.23					3425.4		3892.34	4094.3	2561.3				842.577		1309.51	1511.48			3644.56	4985.12
3458.75	3881.81	3642.8	3945.52	3846.89	4628.94	2648.52		825.744	1248.8	1009.79	1312.51	1213.88	1995.93			3892.54	4781.07	3322.93	3998.89	4106.27	4568.38	2446.27		1350.17	2238.7	780.563	1456.53	1563.9	2026.01					3559.63		3836.69	4111.64	2530.18				976.813		1253.87	1528.82			3727.8	4973.95
3483.29	3749.98	3574.92	3983.77	3870.96	4590.19	2676.03		850.283	1116.97	941.909	1350.76	1237.95	1957.18			3857.34	4738.11	3157.61		4376.23	4487.04	2575.04		1314.97	2195.74	615.243		1833.87	1944.68							3693.3	4062.47	2560.7						1110.48	1479.65			3678.04	5247.12
3444.48	3745.64	3572.13	4008.01	3842.52	4613.16	2634.39		811.47	1112.63	939.117	1375	1209.51	1980.15			4085.75	4551.61	3099.62			4548.73	2611.86		1543.39	2009.24	557.252			2006.37							3859.24	4247.44	2517.62						1276.42	1664.62			3735.09	5731.31
3438.08	3925.03	3512.81	4376.66	3660.44	4700.17	2579.37		805.066	1292.02	879.8	1743.65	1027.43	2067.16			4015.07		3035.23			4556.8	2546.33		1472.7		492.865			2014.43							3806.62	4187.11	2532						1223.8	1604.28			3857.78	5722.66
	3791.12	3464.37	4206.51	3701.91	4574.84	2692.71			1158.11	831.363	1573.5	1068.9	1941.83			4174.19		3104.38			4357.61	2602.34		1631.82		562.02			1815.25							3726.89	4240.06	2532.79						1144.07	1657.24			3911.27	5602.6
	3860.85	3437.68	4122.31	3903.94	4631.17	2646			1227.84	804.674	1489.3	1270.93	1998.16			3826.67		3179.68			4393.52	2574.84		1284.3		637.312			1851.16							3958.83	4146.49	2574.98						1376.01	1563.67			3971.03	5452.01
		3341.04	4267.6	3787.08	4734.9	2744.54				708.031	1634.59	1154.07	2101.89								4411.64	2548.53							1869.27							3959.94	4005.13	2514.22						1377.12	1422.3			4230.88	5063.2
		3676.7	4362.79	3519.65	4803.81	2643.44				1043.69	1729.78	886.639	2170.8								4326.17	2601.95							1783.81							4036.33	4476.97	2505						1453.5	1894.15			4547.86
			4131.22	3388.49	4594.57	2581.56					1498.21	755.479	1961.56								4236.64	2508.77							1694.28							4493.37	4485.26	2570.28						1910.55	1902.44			4468.76
			4310	3421.95	4513.91	2635.34					1676.99	788.944	1880.9									2582.66														4537.42	4187.35	2627.43						1954.6	1604.53			4353.01
			4427.7	3254.12	4717.63	2690.83					1794.69	621.111	2084.62									2479.96														4294.61	4239.89	2554.16						1711.79	1657.06			4437.56
			4266.76	3120.92	4707.86	2709.4					1633.75	487.914	2074.85									2556.18														4402.66	4203.16	2541.25						1819.84	1620.34
			4242.75	3216.72	4740.12	2628.39					1609.74	583.714	2107.11																							4349.55	4160.64	2577.48						1766.73	1577.82
			4360.14	3234.08	4790.34	2791.01					1727.13	601.07	2157.33																							4514.54	4285.18	2574.79						1931.72	1702.35
				3169.62	4917.52							536.607	2284.51																							4635.62	4119.28	2544.57						2052.79	1536.46
				3108.86	4969.69							475.851	2336.68																							4518.56	4135.52	2511.75						1935.74	1552.7
				3082.68	5074.59							449.673	2441.58																							4224.36	4440.18	2492.66						1641.54	1857.36
				3184.9	4664.98							551.889	2031.97																							4269.62	4450.27							1686.8	1867.44
				2981.35	4752.06							348.342	2119.05																							4512.43	4701.88							1929.6	2119.06
					4771.1								2138.09																							4389.55	4675.27							1806.73	2092.45
					4679.94								2046.93																							4596.58	4720.13							2013.76	2137.31
					4569.24								1936.23																							4558.02	4751.43							1975.2	2168.61
					4609.57								1976.56																							4350.09	4879.94							1767.27	2297.12
																																				4455	4727.4							1872.18	2144.58
																																				4251.44	4287.55							1668.62	1704.73
																																				4153.94	4516.05							1571.12	1933.23
																																				4302.26								1719.44
																																				4303.18								1720.36
[truncated: 543 more columns]

## Sheet: Figure 2E
	Cdc42 enrichment	SD		CRIB enrichment	SD
wt	3.00416	0.733348		15.5287	6.18751
scd1∆	1.33385	0.209581		2.32029	1.02414
scd2∆	2.0905	0.483643		9.93422	3.24315
gef1∆	3.29541	0.744606		16.1129	8.81532
orb2-34	3.71977	0.810411		22.1925	11.5715
rdi1∆	2.32373	0.496988		12.2417	4.5688
tea4∆	3.26891	0.897953		18.5132	10.3672

## Sheet: Figure 3B
Time	FRAP Tip9	Other-cell	Background	FRAP-BG	Other-cell-BG	FRAP-nrom-to other	FRAP-nrom-to bleach	Other-cell-norm-to prebleach	Tip9		FRAP Tip11	Other-cell	Background	FRAP-BG	Other-cell-BG	FRAP-nrom-to other	FRAP-nrom-to bleach	Other-cell-norm-to prebleach	Tip11		FRAP Tip13	Other-cell	Background	FRAP-BG	Other-cell-BG	FRAP-nrom-to other	FRAP-nrom-to bleach	Other-cell-norm-to prebleach	Tip13		FRAP Tip17	Other-cell	Background	FRAP-BG	Other-cell-BG	FRAP-nrom-to other	FRAP-nrom-to bleach	Other-cell-norm-to prebleach	Tip17		FRAP Tip19	Other-cell	Background	FRAP-BG	Other-cell-BG	FRAP-nrom-to other	FRAP-nrom-to bleach	Other-cell-norm-to prebleach	Tip19
-2	3039.92	1289.28	522.911	2517.01	766.372	3.28432	2.84287	0.937449	0.937449		3022.74	1385.58	524.265	2498.47	861.311	2.90078	2.46252	0.941697	0.941697		2763.23	1287.83	526.405	2236.82	761.425	2.93768	2.58986	1.00529	1.00529		2683.85	1301.83	512.072	2171.78	789.754	2.74994	2.24648	1.02366	1.02366		3874.5	1374.6	536.279	3338.22	838.322	3.98202	3.45427	1.02798	1.02798
-1	3147.68	1277.69	521.834	2625.84	755.854	3.47401	3.03256	1	1		3107.01	1369.55	523.348	2583.66	846.202	3.05324	2.61498	1	1		2725.89	1278.2	525.778	2200.12	752.421	2.92405	2.57623	1	1		2616.17	1291.25	510.974	2105.2	780.273	2.69803	2.19456	1	1		3790.95	1372.4	534.956	3255.99	837.444	3.88801	3.36026	1	1
0	856.077	1280.39	520.727	335.35	759.667	0.441443	0	0	0		885.003	1351.1	521.359	363.644	829.741	0.438262	0	0	0		780.095	1258.38	525.024	255.071	733.351	0.347816	0	0	0		903.374	1289.66	511.699	391.675	777.963	0.503462	0	0	0		966.839	1354.18	533.976	432.863	820.202	0.527752	0	0	0
1	1330.9	1270.8	521.515	809.389	749.285	1.08022	0.638772	0.210638	0.210638		1390.79	1353.45	523.96	866.83	829.492	1.04501	0.606751	0.232029	0.232029		1236.88	1265.54	523.348	713.536	742.187	0.961397	0.613581	0.23817	0.23817		1191.49	1275.82	509.761	681.731	766.061	0.889917	0.386455	0.176097	0.176097		1324.84	1351.48	533.739	791.101	817.741	0.967422	0.439671	0.130844	0.130844
2	1494.7	1279.7	520.675	974.021	759.03	1.28324	0.841801	0.277587	0.277587		1552.74	1350.94	520.739	1032.01	830.201	1.24308	0.804818	0.307772	0.307772		1356.9	1261.05	524.035	832.868	737.016	1.13005	0.782238	0.303636	0.303636		1426.65	1281.87	508.688	917.967	773.185	1.18725	0.683792	0.311584	0.311584		1465.73	1353.42	534.721	931.011	818.695	1.13719	0.609437	0.181366	0.181366
3	1638.85	1274.06	519.979	1118.87	754.077	1.48377	1.04232	0.34371	0.34371		1672.33	1356.03	522.216	1150.12	833.814	1.37935	0.941084	0.359882	0.359882		1547.73	1269.46	523.364	1024.36	746.092	1.37297	1.02516	0.397929	0.397929		1487.32	1280.51	508.561	978.762	771.952	1.26791	0.764443	0.348335	0.348335		1662.27	1347.19	533.898	1128.37	813.291	1.38741	0.859659	0.255832	0.255832
4	1724.64	1269.86	517.236	1207.41	752.628	1.60425	1.16281	0.383442	0.383442		2056.13	1363.57	522.961	1533.17	840.611	1.82388	1.38561	0.529876	0.529876		1554.12	1271.03	524.027	1030.1	746.999	1.37898	1.03117	0.400261	0.400261		1658.6	1276.65	509.985	1148.61	766.664	1.49819	0.994733	0.453271	0.453271		1748.97	1340.45	531.464	1217.51	808.986	1.50498	0.977226	0.290819	0.290819
5	1824.87	1261.7	519.334	1305.53	742.37	1.7586	1.31716	0.434339	0.434339		2054.84	1368.93	520.962	1533.88	847.964	1.80889	1.37063	0.524146	0.524146		1653.1	1270.03	524.834	1128.26	745.195	1.51405	1.16623	0.45269	0.45269		1684.35	1271.33	509.178	1175.17	762.154	1.54191	1.03845	0.47319	0.47319		1942.17	1340.67	531.94	1410.23	808.73	1.74375	1.216	0.361878	0.361878
6	1946.87	1264.57	518.41	1428.46	746.158	1.91442	1.47297	0.485719	0.485719		2172.42	1369.22	521.232	1651.19	847.985	1.94719	1.50893	0.577033	0.577033		1653.24	1268.83	525.449	1127.8	743.38	1.51712	1.1693	0.45388	0.45388		1729.14	1269.56	509.426	1219.71	760.131	1.60461	1.10115	0.501762	0.501762		2088.58	1343.78	533.504	1555.08	810.276	1.91919	1.39144	0.414088	0.414088
7	1949.15	1259.48	518.107	1431.05	741.371	1.93027	1.48883	0.490947	0.490947		2313.61	1365.94	520.151	1793.46	845.789	2.12046	1.6822	0.643292	0.643292		1764.16	1264.39	524.182	1239.98	740.211	1.67517	1.32735	0.515229	0.515229		1879.43	1271.43	506.83	1372.6	764.605	1.79517	1.29171	0.588596	0.588596		2210.63	1336.42	533.356	1677.27	803.062	2.0886	1.56085	0.464502	0.464502
8	2115.05	1256.7	517.94	1597.11	738.763	2.16187	1.72043	0.567318	0.567318		2293.65	1356.67	519.119	1774.53	837.551	2.11871	1.68045	0.642624	0.642624		1724.55	1263.95	523.605	1200.94	740.342	1.62214	1.27433	0.494648	0.494648		1838.99	1268.46	508.576	1330.42	759.889	1.7508	1.24734	0.568378	0.568378		2292.59	1329.15	533.208	1759.38	795.94	2.21045	1.6827	0.500764	0.500764
9	1986.26	1253.93	519.035	1467.22	734.898	1.99649	1.55505	0.512784	0.512784		2448.92	1362.05	520.17	1928.75	841.883	2.291	1.85274	0.708509	0.708509		1492.84	1254.73	525.588	967.248	729.141	1.32656	0.978743	0.379912	0.379912		2068.13	1267.24	507.854	1560.28	759.382	2.05467	1.55121	0.706841	0.706841		2340.9	1332.07	532.973	1807.93	799.098	2.26246	1.73471	0.516243	0.516243
10	2023.07	1257.04	518.482	1504.59	738.556	2.0372	1.59576	0.526208	0.526208		2510.91	1357.07	518.409	1992.5	838.665	2.3758	1.93753	0.740937	0.740937		2065.54	1247.72	523.939	1541.6	723.785	2.12991	1.7821	0.691745	0.691745		2012.38	1262.63	508.115	1504.26	754.514	1.99368	1.49022	0.679052	0.679052		2301.97	1329.21	532.601	1769.37	796.612	2.22112	1.69337	0.503941	0.503941
11	2049.37	1254.42	518.707	1530.66	735.718	2.0805	1.63905	0.540484	0.540484		2718.3	1349.33	520.844	2197.45	828.487	2.65237	2.2141	0.8467	0.8467		1998.47	1241.6	522.654	1475.82	718.941	2.05277	1.70495	0.661801	0.661801		2054.95	1260.89	507.654	1547.29	753.235	2.0542	1.55073	0.706625	0.706625		2302.82	1327.43	533.485	1769.33	793.947	2.22852	1.70077	0.506144	0.506144
12	2058.52	1253.89	517.912	1540.61	735.978	2.09328	1.65184	0.544701	0.544701		2658.22	1355.27	519.792	2138.42	835.481	2.55951	2.12125	0.811192	0.811192		1945.8	1246.13	524.223	1421.57	721.908	1.96919	1.62137	0.629357	0.629357		1949.31	1255.05	506.822	1442.49	748.223	1.92788	1.42442	0.649068	0.649068		2371.61	1330.18	531.618	1839.99	798.563	2.30413	1.77638	0.528643	0.528643
13	2146.26	1253.26	516.335	1629.92	736.928	2.21178	1.77034	0.583776	0.583776		2609.67	1347.34	518.726	2090.94	828.618	2.52341	2.08515	0.797385	0.797385		1811.63	1248.01	521.341	1290.29	726.672	1.77561	1.4278	0.554218	0.554218		2062.4	1254.48	505.957	1556.44	748.525	2.07934	1.57588	0.718083	0.718083		2115.21	1306.42	533.185	1582.03	773.235	2.04598	1.51823	0.45182	0.45182
14	2157.22	1250.39	516.821	1640.4	733.569	2.23619	1.79475	0.591826	0.591826		2666.02	1347.03	518.724	2147.29	828.31	2.59238	2.15412	0.823761	0.823761		1932.7	1236.39	521.522	1411.18	714.865	1.97405	1.62624	0.631245	0.631245		2076.29	1246.42	507.042	1569.25	739.382	2.12238	1.61892	0.737695	0.737695		2293.63	1324.28	532.332	1761.3	791.943	2.22402	1.69627	0.504804	0.504804
15	2182.23	1254.87	518.071	1664.16	736.795	2.25864	1.8172	0.599229	0.599229		2788.26	1342.2	520.99	2267.27	821.214	2.76087	2.32261	0.888194	0.888194		1880.35	1243.14	521.161	1359.19	721.978	1.88259	1.53478	0.595744	0.595744		2003.71	1242.13	506.525	1497.18	735.601	2.03532	1.53186	0.698024	0.698024		2319.15	1324.49	533.019	1786.13	791.472	2.25672	1.72897	0.514535	0.514535
16	2166.83	1253.12	516.917	1649.91	736.206	2.2411	1.79966	0.593445	0.593445		3011.66	1335.85	518.939	2492.72	816.914	3.05138	2.61312	0.99929	0.99929		1969.82	1242.49	521.551	1448.27	720.937	2.00887	1.66106	0.644762	0.644762		2049.08	1235.64	508.135	1540.94	727.509	2.11811	1.61464	0.735747	0.735747		2237.61	1339.79	533.79	1703.82	805.997	2.11393	1.58618	0.472041	0.472041
17	2205.42	1240.88	516.549	1688.87	724.332	2.33163	1.89018	0.623295	0.623295		2906.08	1329.33	516.161	2389.92	813.168	2.93902	2.50076	0.956322	0.956322		1953.34	1240.77	522.097	1431.24	718.669	1.99152	1.6437	0.638025	0.638025		2125.11	1240.82	506.812	1618.3	734.004	2.20475	1.70129	0.775228	0.775228		2381.53	1337.27	534.943	1846.59	802.322	2.30156	1.77381	0.527878	0.527878
18	2313.99	1231.49	517.751	1796.24	713.743	2.51665	2.07521	0.684308	0.684308		2954.55	1326.23	518.86	2435.69	807.366	3.01683	2.57857	0.986077	0.986077		1855.18	1232.38	521.434	1333.75	710.942	1.87603	1.52821	0.593197	0.593197		2139.64	1244.68	508.919	1630.72	735.764	2.21637	1.7129	0.780521	0.780521		2504.5	1336.14	533.528	1970.97	802.614	2.45569	1.92794	0.573747	0.573747
19	2290.92	1238.39	518.026	1772.9	720.361	2.46112	2.01968	0.665997	0.665997		2837.86	1320.24	516.117	2321.74	804.123	2.8873	2.44904	0.936541	0.936541		1887.64	1237.9	520.677	1366.97	717.221	1.90592	1.55811	0.6048	0.6048		2086.35	1241.82	505.72	1580.63	736.103	2.14729	1.64383	0.749047	0.749047		2406.35	1333.44	533.653	1872.69	799.783	2.3415	1.81375	0.539766	0.539766
20	2249.46	1234.63	517.818	1731.64	716.817	2.41574	1.9743	0.651032	0.651032		2979.03	1322.32	518.304	2460.73	804.017	3.06054	2.62228	1.00279	1.00279		1848.47	1226.45	521.019	1327.45	705.43	1.88176	1.53394	0.59542	0.59542		2071.95	1241.62	506.524	1565.43	735.093	2.12956	1.6261	0.740968	0.740968		2379.76	1323.83	535.436	1844.32	788.397	2.33934	1.81158	0.539121	0.539121
21	2282.32	1235.03	517.892	1764.43	717.142	2.46036	2.01892	0.665746	0.665746		2919.43	1312.01	518.895	2400.53	793.118	3.0267	2.58844	0.989851	0.989851		1791.54	1230.28	522.093	1269.45	708.19	1.79253	1.44471	0.560784	0.560784		2200.78	1241.11	507.163	1693.62	733.943	2.30756	1.8041	0.822077	0.822077		2486.7	1320.18	533.544	1953.16	786.637	2.48292	1.95517	0.58185	0.58185
22	2213.39	1229.65	516.646	1696.75	713.005	2.37972	1.93827	0.639153	0.639153		2956.76	1324.23	518.216	2438.55	806.018	3.02543	2.58716	0.989363	0.989363		1748.62	1226.63	520.65	1227.97	705.976	1.7394	1.39158	0.540161	0.540161		2044.18	1234.65	506.751	1537.43	727.903	2.11213	1.60867	0.733024	0.733024		2485.5	1328.22	532.622	1952.88	795.595	2.45461	1.92686	0.573426	0.573426
23	2289.72	1233.04	516.83	1772.89	716.208	2.47539	2.03395	0.670702	0.670702		2804.66	1318.97	518.331	2286.33	800.636	2.85564	2.41738	0.924436	0.924436		1810.7	1225.24	521.061	1289.64	704.176	1.83141	1.4836	0.575879	0.575879		2161.34	1238.38	506.91	1654.43	731.473	2.26178	1.75832	0.801214	0.801214		2462.76	1315.83	534.016	1928.75	781.816	2.46701	1.93926	0.577116	0.577116
24	2312.94	1228.1	516.366	1796.58	711.734	2.52423	2.08278	0.686806	0.686806		3004.74	1316.95	516.867	2487.87	800.086	3.10951	2.67124	1.02152	1.02152		1860.31	1225.93	518.942	1341.37	706.988	1.8973	1.54948	0.601453	0.601453		2110.72	1231.93	506.205	1604.52	725.723	2.21092	1.70746	0.778041	0.778041		2569.75	1322.2	533.173	2036.57	789.029	2.58111	2.05336	0.611073	0.611073
25	2454.95	1221.52	516.13	1938.82	705.385	2.74859	2.30715	0.760791	0.760791		2934.52	1310.37	516.575	2417.94	793.792	3.04607	2.60781	0.997257	0.997257		1918.18	1225.21	520.312	1397.87	704.897	1.98308	1.63527	0.634752	0.634752		2164.7	1231.38	507.552	1657.15	723.833	2.28941	1.78595	0.813807	0.813807		2647.04	1321.47	533.627	2113.42	787.845	2.68253	2.15478	0.641253	0.641253
26	2443.65	1221.19	517.209	1926.44	703.979	2.7365	2.29506	0.756804	0.756804		2815.99	1317.12	516.522	2299.47	800.596	2.87219	2.43393	0.930765	0.930765		1815.41	1218.79	519.246	1296.16	699.546	1.85286	1.50505	0.584205	0.584205		2156.37	1225.91	505.801	1650.57	720.114	2.29209	1.78863	0.815028	0.815028		2635.14	1320.94	530.901	2104.24	790.043	2.66344	2.13569	0.635574	0.635574
27	2462.12	1229.82	518.221	1943.9	711.596	2.73175	2.29031	0.755239	0.755239		2956.56	1323.06	518.22	2438.34	804.843	3.02958	2.59132	0.990951	0.990951		1839.52	1218.14	520.152	1319.36	697.988	1.89024	1.54242	0.598712	0.598712		2171.65	1221.91	505.228	1666.42	716.681	2.32519	1.82173	0.830111	0.830111		2635.06	1323.09	533.709	2101.35	789.381	2.66203	2.13427	0.635152	0.635152
28	2491.65	1229.06	517.186	1974.46	711.875	2.7736	2.33216	0.76904	0.76904		2919.14	1296.24	517.559	2401.58	778.683	3.08416	2.6459	1.01182	1.01182		1821.88	1217.13	520.724	1301.15	696.406	1.86838	1.52057	0.590228	0.590228		2213.16	1224.54	504.735	1708.42	719.802	2.37346	1.87	0.852106	0.852106		2640.4	1321.21	534.204	2106.2	787.008	2.67621	2.14846	0.639374	0.639374
29	2437.92	1228.18	517.028	1920.89	711.151	2.7011	2.25966	0.745131	0.745131		2843.84	1296.9	517.42	2326.42	779.482	2.98457	2.5463	0.973738	0.973738		1837.94	1219.77	519.938	1318	699.833	1.88331	1.53549	0.596023	0.596023		2129.06	1217.43	505.451	1623.61	711.981	2.28041	1.77695	0.809704	0.809704		2627.29	1316.67	534.211	2093.08	782.458	2.675	2.14725	0.639015	0.639015
30	2469.16	1223.87	517.672	1951.49	706.199	2.76336	2.32192	0.765663	0.765663		2865.09	1290.94	516.583	2348.51	774.356	3.03285	2.59459	0.992202	0.992202		1747.1	1222.08	518.769	1228.33	703.312	1.74649	1.39868	0.542915	0.542915		2106.47	1215.69	505.484	1600.98	710.205	2.25426	1.75079	0.797787	0.797787		2651.02	1325.25	534.396	2116.62	790.85	2.67639	2.14864	0.639427	0.639427
31	2424.65	1224.38	515.456	1909.19	708.921	2.6931	2.25165	0.742491	0.742491		2847.89	1295.49	517.844	2330.05	777.651	2.99627	2.55801	0.978213	0.978213		1835.44	1216.16	521.104	1314.33	695.056	1.89097	1.54316	0.598997	0.598997		2100.92	1219.66	505.922	1594.99	713.742	2.23469	1.73123	0.788873	0.788873		2682.2	1317.68	534.893	2147.3	782.789	2.74314	2.21539	0.659292	0.659292
32	2421.62	1225.6	516.169	1905.45	709.427	2.6859	2.24445	0.740117	0.740117		2911.01	1291.29	516.229	2394.78	775.06	3.0898	2.65154	1.01398	1.01398		1923.77	1209.19	519.242	1404.53	689.95	2.0357	1.68788	0.655173	0.655173		2129.36	1215.93	508.097	1621.26	707.835	2.29045	1.78699	0.81428	0.81428		2897.76	1315.33	533.822	2363.94	781.51	3.02483	2.49708	0.743123	0.743123
33	2439.46	1220.54	519.209	1920.25	701.335	2.73799	2.29655	0.757296	0.757296		2665.65	1288.59	516.344	2149.31	772.243	2.7832	2.34494	0.896733	0.896733		1962.54	1211.06	519.82	1442.72	691.238	2.08715	1.73934	0.675148	0.675148		2273.95	1212.46	506.475	1767.47	705.982	2.50357	2.00011	0.911391	0.911391		2875.79	1313.16	533.332	2342.46	779.825	3.00383	2.47608	0.736871	0.736871
34	2525.95	1219.4	518.109	2007.84	701.294	2.86305	2.42161	0.798534	0.798534		2648.36	1297.02	518.457	2129.9	778.565	2.73567	2.29741	0.878557	0.878557		1855.36	1208.83	520.125	1335.24	688.702	1.93877	1.59096	0.617552	0.617552		2332.13	1211.65	507.131	1825	704.515	2.59043	2.08697	0.950972	0.950972		3008.09	1313.93	532.221	2475.86	781.708	3.16725	2.6395	0.785505	0.785505
35	2270.68	1231.82	520.018	1750.66	711.802	2.45948	2.01803	0.665455	0.665455		2596.78	1289.38	516.093	2080.69	773.287	2.69071	2.25245	0.861364	0.861364		2019.07	1216.53	521.111	1497.96	695.422	2.15403	1.80621	0.701106	0.701106		2324.8	1211.29	505.546	1819.26	705.748	2.57777	2.07431	0.945205	0.945205		2852.87	1307.08	533.674	2319.2	773.405	2.99868	2.47093	0.73534	0.73534
36	2302.91	1226.24	518.186	1784.72	708.055	2.5206	2.07915	0.68561	0.68561		2671.84	1289.74	517.626	2154.22	772.114	2.79003	2.35177	0.899344	0.899344		1977.38	1209.12	520.768	1456.61	688.351	2.11609	1.76827	0.686379	0.686379		2328.34	1210.87	507.719	1820.63	703.149	2.58925	2.08578	0.950432	0.950432		2935.83	1314.46	535.066	2400.77	779.39	3.08032	2.55256	0.759634	0.759634
37	2455.29	1212.45	516.767	1938.52	695.682	2.78651	2.34507	0.773295	0.773295		2701.43	1284.65	517.615	2183.81	767.033	2.84709	2.40883	0.921167	0.921167		1865.17	1212.95	521.425	1343.75	691.524	1.94317	1.59536	0.619259	0.619259		2470.73	1207.25	503.85	1966.88	703.404	2.79623	2.29277	1.04475	1.04475		2947.53	1312.15	534.678	2412.86	777.468	3.10348	2.57573	0.766527	0.766527
38	2526.6	1207.25	515.165	2011.44	692.081	2.90636	2.46492	0.812817	0.812817		2718.17	1284.67	517.249	2200.92	767.426	2.86792	2.42966	0.929132	0.929132		1874.92	1211.76	519.497	1355.42	692.265	1.95795	1.61014	0.624997	0.624997		2387.28	1203.9	505.252	1882.02	698.651	2.6938	2.19033	0.998072	0.998072		2936.09	1307.89	533.65	2402.44	774.238	3.10298	2.57523	0.766378	0.766378
39	2427.59	1202.83	519.955	1907.63	682.873	2.79354	2.3521	0.775613	0.775613		2759.26	1288.7	515.773	2243.48	772.928	2.90258	2.46432	0.942385	0.942385		1902.96	1211.03	519.894	1383.07	691.132	2.00116	1.65335	0.64177	0.64177		2434.17	1199.24	506.111	1928.06	693.132	2.78166	2.2782	1.03811	1.03811		2891.75	1308.1	534.289	2357.46	773.807	3.04658	2.51883	0.749593	0.749593
40	2309.99	1204.6	518.61	1791.38	685.988	2.61139	2.16994	0.715548	0.715548		2819.36	1286.08	517.783	2301.57	768.3	2.99567	2.55741	0.977984	0.977984		1909.34	1210.59	519.339	1390	691.247	2.01086	1.66305	0.645535	0.645535		2354.8	1202.89	504.43	1850.37	698.456	2.64922	2.14576	0.977762	0.977762		2801.51	1304.54	534.122	2267.39	770.414	2.94307	2.41532	0.718791	0.718791
41	2476.64	1201.01	520.009	1956.63	680.996	2.87319	2.43175	0.801878	0.801878		2880.45	1292.66	517.099	2363.36	775.559	3.04729	2.60903	0.997725	0.997725		1778.4	1204.09	518.294	1260.1	685.8	1.83742	1.4896	0.57821	0.57821		2369.92	1203.47	505.697	1864.22	697.773	2.67167	2.16821	0.987992	0.987992		2798.41	1310.86	533.669	2264.75	777.186	2.91403	2.38628	0.710148	0.710148
42	2464.46	1204.72	517.889	1946.57	686.828	2.83415	2.3927	0.789003	0.789003		2877.2	1293.56	515.977	2361.22	777.585	3.03661	2.59834	0.993638	0.993638		1793.44	1201.06	517.939	1275.51	683.122	1.86717	1.51936	0.589759	0.589759		2439.35	1219.88	504.653	1934.69	715.231	2.70499	2.20153	1.00317	1.00317		2907.92	1302.37	534.222	2373.7	768.148	3.09016	2.56241	0.762563	0.762563
43	2478.12	1197.4	517.703	1960.41	679.693	2.88427	2.44282	0.80553	0.80553		2858.99	1288.08	514.746	2344.24	773.336	3.03134	2.59307	0.991623	0.991623		1764.61	1199.82	518.021	1246.59	681.799	1.82838	1.48056	0.574701	0.574701		2430.89	1200.17	504.723	1926.16	695.45	2.76966	2.2662	1.03264	1.03264		2909.75	1312.24	535.301	2374.45	776.943	3.05615	2.5284	0.752441	0.752441
44	2463.08	1200.24	517.443	1945.64	682.802	2.84949	2.40805	0.794063	0.794063		3029.35	1286.45	516.142	2513.2	770.305	3.26261	2.82435	1.08007	1.08007		1838.53	1199.84	519.286	1319.25	680.553	1.93849	1.59068	0.617442	0.617442		2470.43	1199.45	506.342	1964.08	693.109	2.83373	2.33027	1.06184	1.06184		2969.63	1309.17	533.466	2436.16	775.704	3.14058	2.61283	0.777568	0.777568
45	2510.76	1199.47	517.248	1993.51	682.225	2.92207	2.48062	0.817996	0.817996		2901.83	1272.46	516.281	2385.55	756.175	3.15476	2.7165	1.03882	1.03882		1825.1	1197.86	518.63	1306.47	679.231	1.92345	1.57563	0.611603	0.611603		2558.69	1200.95	506.108	2052.59	694.847	2.95401	2.45055	1.11665	1.11665		2827.22	1302.17	532.945	2294.27	769.226	2.98257	2.45482	0.730546	0.730546
46	2500.87	1191.02	516.734	1984.14	674.282	2.94259	2.50115	0.824764	0.824764		2859.37	1278.03	514.684	2344.69	763.348	3.07159	2.63333	1.00702	1.00702		1941.56	1195.11	518.367	1423.19	676.742	2.10301	1.75519	0.681302	0.681302		2481.32	1204.86	505.476	1975.85	699.38	2.82514	2.32168	1.05792	1.05792		2700.88	1306.74	534.494	2166.39	772.245	2.80531	2.27756	0.677794	0.677794
47	2435.7	1198.17	516.997	1918.7	681.175	2.81675	2.3753	0.783266	0.783266		2936.49	1278.13	517.366	2419.13	760.761	3.17988	2.74162	1.04843	1.04843		1868.49	1190.15	518.655	1349.84	671.497	2.01019	1.66237	0.645272	0.645272		2600.35	1202.33	505.872	2094.48	696.461	3.00732	2.50386	1.14094	1.14094		2798.43	1298.63	533.865	2264.57	764.766	2.96112	2.43337	0.724163	0.724163
48	2440.56	1203.23	518.217	1922.34	685.014	2.80628	2.36483	0.779813	0.779813		3038.07	1268.26	516.571	2521.5	751.685	3.35446	2.9162	1.11519	1.11519		2011.76	1193.25	518.481	1493.28	674.772	2.21301	1.8652	0.724002	0.724002		2628.4	1197.95	503.976	2124.42	693.978	3.06123	2.55776	1.1655	1.1655		2907.89	1301.62	535.734	2372.16	765.886	3.09727	2.56952	0.764679	0.764679
49	2434.97	1199.11	518.153	1916.82	680.957	2.81489	2.37345	0.782654	0.782654		3049.72	1271.03	516.086	2533.64	754.939	3.35608	2.91782	1.11581	1.11581		1890.57	1191.87	517.474	1373.1	674.395	2.03604	1.68823	0.655308	0.655308		2574.63	1192.65	505.212	2069.41	687.437	3.01033	2.50687	1.14231	1.14231		2855.29	1298.08	535.527	2319.77	762.55	3.04212	2.51436	0.748266	0.748266
50	2493.26	1199.57	516.7	1976.56	682.87	2.89449	2.45304	0.8089	0.8089		3012.68	1273.94	517.046	2495.63	756.898	3.29719	2.85892	1.09329	1.09329		1988.1	1189.41	518.167	1469.93	671.242	2.18987	1.84205	0.715017	0.715017		2476.2	1190.46	505.635	1970.57	684.821	2.87749	2.37403	1.08178	1.08178		2772.67	1300.82	534.97	2237.7	765.848	2.92186	2.39411	0.712479	0.712479
51	2319.18	1197.83	517.545	1801.64	680.282	2.64837	2.20693	0.727743	0.727743		3064.99	1286.25	516.116	2548.88	770.13	3.30967	2.87141	1.09806	1.09806		1897.94	1189.6	519.895	1378.05	669.704	2.0577	1.70988	0.663713	0.663713		2334.43	1196.43	505.725	1828.7	690.707	2.64758	2.14412	0.977015	0.977015		2821.71	1295.44	535.391	2286.32	760.05	3.00811	2.48036	0.738146	0.738146
52	2255.02	1187.34	518.884	1736.14	668.455	2.59724	2.1558	0.710884	0.710884		2982.78	1271.47	516.43	2466.35	755.042	3.2665	2.82824	1.08155	1.08155		1876.01	1188.53	518.913	1357.1	669.619	2.02667	1.67885	0.65167	0.65167		2384.83	1201.11	505.095	1879.73	696.016	2.7007	2.19724	1.00122	1.00122		2733.35	1296.61	534.609	2198.74	761.997	2.8855	2.35775	0.701657	0.701657
53	2409.71	1193.33	518.609	1891.1	674.717	2.80281	2.36137	0.77867	0.77867		3155.45	1271.79	516.479	2638.98	755.307	3.49391	3.05565	1.16852	1.16852		1844.9	1185.41	519.139	1325.77	666.268	1.98984	1.64202	0.637374	0.637374		2427.45	1193.93	506.77	1920.67	687.165	2.79507	2.29161	1.04422	1.04422		2865.82	1288.52	533.979	2331.84	754.539	3.09042	2.56267	0.76264	0.76264
54	2395.26	1189.02	517.2	1878.06	671.817	2.7955	2.35406	0.77626	0.77626		3014.78	1278.14	518.02	2496.76	760.123	3.28468	2.84642	1.08851	1.08851		1884.95	1186.36	518.957	1365.99	667.406	2.04671	1.6989	0.65945	0.65945		2436.64	1191.64	507.13	1929.51	684.514	2.8188	2.31534	1.05503	1.05503		2981.2	1289.14	534.693	2446.51	754.448	3.24278	2.71503	0.807983	0.807983
55	2380.42	1190.25	517.376	1863.05	672.877	2.76878	2.32734	0.767448	0.767448		2998.39	1266.45	517.828	2480.56	748.626	3.31349	2.87523	1.09952	1.09952		1743.68	1184.89	518.025	1225.66	666.865	1.83794	1.49013	0.578413	0.578413		2418.65	1189	506.966	1911.68	682.036	2.8029	2.29944	1.04779	1.04779		2982.67	1281.66	535.491	2447.18	746.168	3.27966	2.75191	0.818958	0.818958
56	2499.68	1186.63	518.757	1980.93	667.871	2.96603	2.52459	0.832494	0.832494		3011.41	1266.56	514.099	2497.31	752.463	3.31885	2.88059	1.10157	1.10157		1924.09	1181.95	517.607	1406.48	664.347	2.11709	1.76928	0.686769	0.686769		2392.36	1190.5	505.036	1887.33	685.467	2.75334	2.24988	1.02521	1.02521		2911.71	1285.37	534.794	2376.92	750.576	3.16679	2.63904	0.785368	0.785368
57	2388.89	1191.57	517.23	1871.66	674.34	2.77555	2.3341	0.76968	0.76968		3101.47	1270.57	514.583	2586.88	755.984	3.42188	2.98362	1.14097	1.14097		1942.38	1180.55	517.658	1424.72	662.889	2.14926	1.80144	0.699255	0.699255		2494.17	1189.85	508.423	1985.75	681.424	2.91411	2.41065	1.09846	1.09846		2933.62	1283.57	535.764	2397.86	747.804	3.20653	2.67878	0.797196	0.797196
1/2 time									5.28765										4.95511										2.62817										7.91202										7.41208

## Sheet: Figure 3D
			tea4∆	FRAP Tip1	Other-cell	Background	FRAP-BG	Other-cell-BG	FRAP-nrom-to other	FRAP-nrom-to bleach	Other-cell-norm-to prebleach	tea4∆ Bright Tip1		FRAP Tip4	Other-cell	Background	FRAP-BG	Other-cell-BG	FRAP-nrom-to other	FRAP-nrom-to bleach	Other-cell-norm-to prebleach	tea4∆ Bright Tip4		FRAP Tip7	Other-cell	Background	FRAP-BG	Other-cell-BG	FRAP-nrom-to other	FRAP-nrom-to bleach	Other-cell-norm-to prebleach	Bright Tip7		FRAP Tip10	Other-cell	Background	FRAP-BG	Other-cell-BG	FRAP-nrom-to other	FRAP-nrom-to bleach	Other-cell-norm-to prebleach	Bright Tip10		FRAP Tip13	Other-cell	Background	FRAP-BG	Other-cell-BG	FRAP-nrom-to other
wt				3014.7	1135.39	533.172	2481.52	602.215	4.12066	3.24129	0.980485	0.980485		3073.01	1271.95	519.465	2553.55	752.489	3.39347	2.68895	0.999618	0.999618		2416.03	1286.4	512.516	1903.52	773.888	2.45968	1.86263	0.929372	0.929372		3011.29	1161.1	502.451	2508.84	658.653	3.80905	3.12903	0.998876	0.998876		2708.93	1202.2	496.821	2212.11	705.383	3.13604
data shown in Figure 3B sheet				3036.16	1131.19	533.12	2503.04	598.074	4.18517	3.30581	1	1		3093.09	1276.76	518.212	2574.88	758.546	3.39449	2.68997	1	1		2527.51	1286.52	511.493	2016.02	775.025	2.60123	2.00418	1	1		2993.66	1155.5	501.949	2491.71	653.552	3.81257	3.13255	1	1		2832.09	1195.71	495.788	2336.3	699.918	3.33797
				1057.71	1130	530.755	526.959	599.249	0.879366	0	0	0		1044.99	1266.32	517.275	527.719	749.049	0.704519	0	0	0		970.525	1281.61	509.598	460.927	772.009	0.597049	0	0	0		944.261	1153.2	500.238	444.023	652.958	0.680018	0	0	0		959.757	1197.01	498.373	461.384	698.636	0.660407
				1256.05	1129.47	533.012	723.042	596.456	1.21223	0.332865	0.100691	0.100691		1318.76	1262.45	517.326	801.435	745.126	1.07557	0.371051	0.137939	0.137939		1133.74	1278.24	509.996	623.744	768.249	0.811903	0.214855	0.107203	0.107203		1258.04	1152.07	501.77	756.266	650.298	1.16295	0.482935	0.154167	0.154167		1119	1188.62	497.8	621.204	690.818	0.89923
				1442.02	1127.51	530.411	911.607	597.101	1.52672	0.647356	0.195824	0.195824		1451.98	1260.19	516.923	935.056	743.264	1.25804	0.553522	0.205772	0.205772		1248.78	1275	510.231	738.547	764.769	0.965713	0.368664	0.183947	0.183947		1357.94	1149.06	500.445	857.491	648.612	1.32204	0.642022	0.204952	0.204952		1195.89	1187.66	496.544	699.347	691.112	1.01192
				1568.19	1132.1	530.876	1037.32	601.219	1.72536	0.845994	0.255912	0.255912		1591.89	1261.62	517.335	1074.56	744.285	1.44375	0.739227	0.274808	0.274808		1324.86	1272.19	510.733	814.129	761.455	1.06918	0.472127	0.23557	0.23557		1478.66	1143.13	500.615	978.05	642.515	1.52222	0.842204	0.268855	0.268855		1251.61	1181.74	497.128	754.481	684.616	1.10205
				1703.23	1132.84	530.551	1172.68	602.285	1.94705	1.06769	0.322974	0.322974		1737.46	1259.78	518.396	1219.07	741.382	1.64432	0.9398	0.349371	0.349371		1434.14	1266.01	510.299	923.837	755.713	1.22247	0.625422	0.312058	0.312058		1638.09	1143.92	499.143	1138.95	644.778	1.76642	1.0864	0.34681	0.34681		1374.39	1182.18	494.447	879.945	687.738	1.27948
				1678.02	1123.34	531.556	1146.47	591.787	1.9373	1.05793	0.320022	0.320022		1846.02	1253.28	516.245	1329.77	737.039	1.80421	1.09969	0.40881	0.40881		1521.15	1262.84	510.065	1011.09	752.777	1.34314	0.746091	0.372267	0.372267		1671.44	1138.05	500.175	1171.26	637.877	1.83619	1.15617	0.369083	0.369083		1409.16	1182.2	496.005	913.158	686.196	1.33075
				1772.4	1123.13	530.122	1242.28	593.013	2.09487	1.2155	0.367687	0.367687		1944.55	1260.13	517.097	1427.45	743.031	1.92112	1.2166	0.452274	0.452274		1527.99	1261.81	509.019	1018.98	752.787	1.3536	0.756556	0.377488	0.377488		1779.34	1140	497.798	1281.55	642.202	1.99555	1.31553	0.419955	0.419955		1420.72	1175.93	495.812	924.912	680.118	1.35993
				1757.32	1121.81	530.349	1226.97	591.464	2.07447	1.19511	0.361517	0.361517		1941.4	1249.75	516.19	1425.21	733.557	1.94288	1.23836	0.460363	0.460363		1590.98	1258.25	510.469	1080.51	747.781	1.44496	0.847906	0.423068	0.423068		1897.86	1139.86	499.621	1398.24	640.238	2.18394	1.50392	0.480095	0.480095		1580.66	1181	497.405	1083.26	683.592	1.58465
				1883.68	1119.76	530.83	1352.86	588.932	2.29713	1.41777	0.428872	0.428872		1908.1	1248.31	516.961	1391.14	731.346	1.90217	1.19765	0.445227	0.445227		1667.71	1258.79	509.46	1158.25	749.334	1.5457	0.948652	0.473336	0.473336		1930.65	1135.86	500.416	1430.23	635.447	2.25075	1.57073	0.501422	0.501422		1584.11	1169.49	497.442	1086.66	672.046	1.61695
				1922.63	1120.3	530.975	1391.66	589.326	2.36143	1.48207	0.448323	0.448323		2081.1	1245.71	517.183	1563.92	728.524	2.14669	1.44218	0.53613	0.53613		1735.69	1253.47	509.54	1226.15	743.935	1.6482	1.05115	0.524479	0.524479		1972.25	1132.95	499.873	1472.38	633.077	2.32574	1.64573	0.525362	0.525362		1664.22	1164.34	496.053	1168.17	668.282	1.74802
				1988.52	1124.36	531.659	1456.86	592.703	2.45799	1.57862	0.47753	0.47753		2192.51	1238.25	515.22	1677.29	723.028	2.31981	1.61529	0.600486	0.600486		1792.62	1245.16	509.589	1283.03	735.568	1.74427	1.14723	0.572415	0.572415		1963.13	1131.35	500.223	1462.91	631.126	2.31793	1.63791	0.522868	0.522868		1778.15	1169.86	494.608	1283.54	675.248	1.90084
				2053.68	1121.08	532.42	1521.26	588.655	2.5843	1.70494	0.515741	0.515741		2122.63	1238.35	514.836	1607.79	723.514	2.2222	1.51768	0.564199	0.564199		1720.29	1244.8	510.004	1210.29	734.793	1.64711	1.05006	0.523936	0.523936		2029.01	1127.8	499.856	1529.15	627.939	2.43519	1.75517	0.5603	0.5603		1703.28	1168.72	493.845	1209.43	674.871	1.7921
				2088.43	1113.38	530.712	1557.72	582.67	2.67341	1.79405	0.542696	0.542696		2177.74	1241.85	517.336	1660.4	724.516	2.29174	1.58722	0.59005	0.59005		1894.48	1252.08	508.649	1385.83	743.426	1.86411	1.26706	0.632208	0.632208		2168.72	1130.33	499.119	1669.6	631.211	2.64507	1.96505	0.6273	0.6273		1795.87	1164.35	495.972	1299.9	668.378	1.94485
				2159.38	1118.74	531.964	1627.42	586.78	2.77347	1.8941	0.572963	0.572963		2198.93	1233.96	514.332	1684.6	719.626	2.34094	1.63642	0.608339	0.608339		1821.16	1248.34	508.508	1312.65	739.83	1.77427	1.17722	0.587379	0.587379		2162.38	1124.75	497.901	1664.47	626.851	2.65529	1.97528	0.630564	0.630564		1893.15	1162.76	495.909	1397.24	666.847	2.09529
				2250.14	1114.37	530.81	1719.33	583.562	2.94626	2.0669	0.625233	0.625233		2222.91	1226.4	514.201	1708.71	712.199	2.3992	1.69468	0.629998	0.629998		1913.19	1248.36	507.921	1405.27	740.443	1.89787	1.30082	0.649054	0.649054		2137.93	1127.35	497.607	1640.32	629.747	2.60473	1.92471	0.614423	0.614423		1903.12	1162.35	494.667	1408.45	667.682	2.10946
				2222.22	1113.28	531.634	1690.59	581.647	2.90656	2.02719	0.613222	0.613222		2207.25	1223.96	514.231	1693.02	709.731	2.38544	1.68092	0.624884	0.624884		1933.6	1247.1	510.184	1423.41	736.913	1.93159	1.33454	0.665876	0.665876		2255.46	1121.4	496.489	1758.97	624.908	2.81477	2.13475	0.681472	0.681472		1857.51	1151.52	496.169	1361.34	655.349	2.07727
				2211.29	1120.92	530.102	1681.18	590.817	2.84553	1.96616	0.59476	0.59476		2183.42	1214.05	515.923	1667.5	698.124	2.38854	1.68403	0.626038	0.626038		1907.74	1243.69	509.415	1398.33	734.28	1.90435	1.3073	0.652287	0.652287		2184.64	1122.82	497.101	1687.54	625.722	2.69695	2.01693	0.643861	0.643861		1958.38	1153.03	493.634	1464.75	659.399	2.22134
				2213.81	1117.98	531.092	1682.72	586.885	2.8672	1.98784	0.601317	0.601317		2179.91	1223.76	513.393	1666.51	710.369	2.34598	1.64146	0.610215	0.610215		1942.31	1241.76	509.914	1432.39	731.848	1.95722	1.36018	0.678668	0.678668		2270.17	1120.8	496.634	1773.53	624.166	2.84145	2.16143	0.689989	0.689989		1906.2	1149.43	494.622	1411.58	654.807	2.15571
				2254.69	1109.71	531.178	1723.51	578.534	2.9791	2.09973	0.635165	0.635165		2198.27	1219.6	514.866	1683.41	704.733	2.38872	1.6842	0.626102	0.626102		1905.79	1238.47	509.371	1396.42	729.102	1.91526	1.31821	0.657729	0.657729		2219.48	1126.39	497.322	1722.16	629.065	2.73765	2.05763	0.656853	0.656853		1927.24	1151.65	496.929	1430.31	654.717	2.18462
				2111.17	1115.85	530.602	1580.57	585.252	2.70066	1.82129	0.550938	0.550938		2166.71	1217.52	515.912	1650.8	701.605	2.35289	1.64837	0.612783	0.612783		1875.16	1237.39	508.072	1367.09	729.322	1.87446	1.27741	0.637373	0.637373		2350.29	1115.25	496.353	1853.94	618.898	2.99555	2.31553	0.739182	0.739182		1961.75	1148.35	495.472	1466.27	652.877	2.24587
				2269.8	1114.06	530.645	1739.15	583.412	2.981	2.10163	0.63574	0.63574		2362.81	1210.9	513.708	1849.1	697.19	2.65222	1.9477	0.72406	0.72406		1839.61	1231.44	509.929	1329.68	721.516	1.84289	1.24585	0.621622	0.621622		2276.08	1115.97	496.766	1779.32	619.209	2.87353	2.19351	0.700231	0.700231		1935.42	1148.8	495.337	1440.08	653.462	2.20377
				2312.03	1115.3	531.77	1780.26	583.53	3.05084	2.17148	0.656868	0.656868		2353.15	1208.21	513.259	1839.89	694.95	2.64751	1.943	0.72231	0.72231		1837.61	1231.87	510.031	1327.58	721.837	1.83917	1.24212	0.619763	0.619763		2361.54	1112.08	496.06	1865.48	616.024	3.02825	2.34823	0.749623	0.749623		1994.97	1145.58	495.884	1499.09	649.697	2.30737
				2250.78	1116.31	529.354	1721.43	586.954	2.93282	2.05345	0.621165	0.621165		2410.8	1204.36	514.218	1896.58	690.146	2.74809	2.04357	0.759699	0.759699		1841.24	1231.19	509.458	1331.78	721.735	1.84525	1.24821	0.6228	0.6228		2377.65	1104.88	496.056	1881.59	608.829	3.09051	2.4105	0.769498	0.769498		2002.71	1145.58	494.854	1507.85	650.724	2.31719
				2380.72	1122.12	531.44	1849.28	590.683	3.13075	2.25138	0.68104	0.68104		2528.88	1204.61	516.419	2012.46	688.186	2.92429	2.21977	0.825203	0.825203		1840.4	1227.51	508.448	1331.96	719.057	1.85237	1.25532	0.626348	0.626348		2354.15	1106.88	495.106	1859.04	611.775	3.03877	2.35875	0.752979	0.752979		1918.71	1136.94	493.671	1425.04	643.27	2.21531
				2436.73	1116.3	530.722	1906	585.574	3.25493	2.37557	0.718605	0.718605		2567.32	1205.55	512.979	2054.34	692.571	2.96625	2.26173	0.840802	0.840802		1872.94	1224.13	509.38	1363.56	714.748	1.90775	1.3107	0.653983	0.653983		2359.03	1108.23	496.05	1862.98	612.18	3.04319	2.36318	0.754393	0.754393		2000.02	1135.64	495.085	1504.93	640.555	2.34942
				2381.45	1117.78	531.044	1850.41	586.736	3.15373	2.27437	0.687992	0.687992		2435.03	1196.44	515.607	1919.43	680.829	2.81925	2.11473	0.786152	0.786152		1899.14	1219.62	508.895	1390.25	710.726	1.95609	1.35904	0.678103	0.678103		2209.37	1104.82	496.52	1712.85	608.295	2.81582	2.13581	0.681809	0.681809		2051.76	1138.99	494.485	1557.27	644.501	2.41624
				2357.4	1115.36	529.158	1828.24	586.198	3.11881	2.23944	0.677427	0.677427		2451.39	1203.03	513.723	1937.66	689.304	2.81104	2.10652	0.783101	0.783101		1872.88	1217.3	509.339	1363.55	707.964	1.92601	1.32896	0.663093	0.663093		2173.58	1102.57	495.858	1677.72	606.715	2.76526	2.08524	0.665668	0.665668		1969.76	1132.84	493.653	1476.11	639.19	2.30934
				2370.49	1106.79	529.505	1840.98	577.287	3.18902	2.30966	0.698667	0.698667		2470.78	1197.43	515.752	1955.03	681.679	2.86796	2.16344	0.804261	0.804261		1900.46	1222.87	508.221	1392.23	714.648	1.94814	1.35109	0.674136	0.674136		2249.61	1103.96	496.134	1753.47	607.825	2.88483	2.20481	0.703838	0.703838		2106.56	1137	493.196	1613.36	643.8	2.506
				2436.57	1109.48	530.044	1906.53	579.438	3.2903	2.41093	0.729303	0.729303		2567.3	1190.97	514.749	2052.56	676.224	3.03532	2.3308	0.866477	0.866477		1891.58	1217.56	508.076	1383.5	709.484	1.95001	1.35296	0.675069	0.675069		2320.39	1098.04	496.21	1824.18	601.826	3.03108	2.35106	0.750524	0.750524		2000.88	1137.14	493.724	1507.15	643.416	2.34242
				2467.33	1110.51	529.12	1938.21	581.387	3.33377	2.45441	0.742453	0.742453		2503.72	1185.21	513.217	1990.5	671.99	2.9621	2.25758	0.839257	0.839257		1888.13	1222.91	508.506	1379.62	714.408	1.93114	1.3341	0.665655	0.665655		2227.08	1095.69	494.86	1732.22	600.832	2.88303	2.20302	0.703265	0.703265		1998.64	1129.59	492.473	1506.17	637.116	2.36404
				2304.96	1111.66	529.823	1775.14	581.842	3.05089	2.17153	0.656883	0.656883		2523.97	1186.8	514.857	2009.12	671.946	2.99	2.28548	0.849629	0.849629		1917.62	1213.69	507.558	1410.06	706.134	1.99688	1.39983	0.698454	0.698454		2233.64	1099.75	495.532	1738.11	604.221	2.87661	2.19659	0.701213	0.701213		2047.76	1131.61	494.24	1553.52	637.366	2.4374
				2321.72	1109.66	529.617	1792.11	580.046	3.08959	2.21023	0.66859	0.66859		2580.25	1192.35	513.547	2066.7	678.806	3.04461	2.34009	0.869932	0.869932		1895.97	1218.23	508.033	1387.94	710.202	1.95429	1.35724	0.677205	0.677205		2286.46	1094.16	492.765	1793.7	601.397	2.98255	2.30253	0.735034	0.735034		2154.8	1128.33	492.602	1662.19	635.729	2.61463
				2253.05	1106.91	530.039	1723.01	576.872	2.98682	2.10746	0.637502	0.637502		2644.87	1181.99	512.244	2132.63	669.744	3.18424	2.47972	0.921839	0.921839		1942.69	1218.16	508.575	1434.12	709.589	2.02106	1.42401	0.710517	0.710517		2237.11	1091.63	494.865	1742.25	596.767	2.91948	2.23946	0.7149	0.7149		2044.56	1125.01	492.469	1552.09	632.545	2.45372
				2308.15	1104.63	529.586	1778.56	575.044	3.09292	2.21355	0.669596	0.669596		2613.41	1182.45	513.747	2099.67	668.702	3.13992	2.4354	0.905361	0.905361		1874.26	1212.93	507.874	1366.39	705.059	1.93798	1.34093	0.669066	0.669066		2174.68	1091.09	494.31	1680.38	596.777	2.81575	2.13573	0.681786	0.681786		2097.14	1127.58	493.917	1603.23	633.665	2.53009
				2248.64	1107.5	528.838	1719.8	578.658	2.97205	2.09269	0.633034	0.633034		2699.12	1180.41	513.501	2185.62	666.905	3.27726	2.57274	0.956417	0.956417		1985.25	1208.59	508.238	1477.01	700.351	2.10896	1.51192	0.754379	0.754379		2079.82	1091.49	495.846	1583.97	595.641	2.65927	1.97925	0.631834	0.631834		2109.48	1122.81	492.911	1616.57	629.9	2.56638
				2227.14	1106.92	528.852	1698.28	578.07	2.93785	2.05848	0.622688	0.622688		2615.32	1184.24	513.976	2101.34	670.266	3.13509	2.43057	0.903567	0.903567		1900.86	1207.72	509.846	1391.01	697.876	1.99321	1.39616	0.696621	0.696621		2120.62	1080.74	495.762	1624.86	584.98	2.77762	2.09761	0.669616	0.669616		2157.09	1119.61	493.616	1663.47	625.998	2.65731
				2333.1	1108.31	528.436	1804.66	579.874	3.11217	2.2328	0.675418	0.675418		2744.75	1186.33	514.277	2230.47	672.051	3.3189	2.61438	0.971899	0.971899		2034.78	1210.68	508.115	1526.67	702.562	2.173	1.57595	0.78633	0.78633		2175.19	1083.41	496.385	1678.81	587.024	2.85986	2.17984	0.695867	0.695867		2167.41	1121.68	493.605	1673.8	628.08	2.66495
				2324.8	1101.99	528.561	1796.23	573.433	3.13242	2.25306	0.681545	0.681545		2736.49	1180.36	514.579	2221.91	665.782	3.33729	2.63277	0.978736	0.978736		2000.74	1203.8	508.39	1492.35	695.412	2.14599	1.54894	0.772855	0.772855		2035.87	1082.69	496.424	1539.45	586.271	2.62583	1.94581	0.621159	0.621159		2168.55	1115.1	493.35	1675.2	621.745	2.69435
				2366.36	1103.45	529.204	1837.15	574.249	3.19922	2.31986	0.701753	0.701753		2647	1179.43	513.371	2133.63	666.06	3.20336	2.49884	0.928947	0.928947		1995.56	1205.41	507.879	1487.68	697.534	2.13276	1.53572	0.766255	0.766255		2090	1078.35	495.641	1594.36	582.712	2.73609	2.05608	0.656358	0.656358		2135.59	1113.96	491.359	1644.23	622.605	2.64088
				2476.4	1099.48	527.86	1948.54	571.622	3.4088	2.52943	0.765148	0.765148		2668.33	1167.01	511.816	2156.51	655.198	3.29139	2.58687	0.961671	0.961671		2047.09	1200.92	509.406	1537.69	691.518	2.22364	1.62659	0.811597	0.811597		2040.88	1081.65	494.654	1546.22	586.995	2.63413	1.95412	0.62381	0.62381		2203.5	1109.58	493.761	1709.74	615.818	2.77637
				2380.41	1097.5	527.658	1852.75	569.845	3.25132	2.37195	0.717512	0.717512		2592.94	1182.51	512.81	2080.13	669.7	3.10607	2.40155	0.892777	0.892777		1990.57	1200.85	508.856	1481.71	691.997	2.14121	1.54416	0.770467	0.770467		2138.12	1079.37	494.232	1643.89	585.134	2.80943	2.12941	0.679768	0.679768		2156.43	1107.75	493.253	1663.17	614.497	2.70656
				2359.49	1097.37	528.224	1831.26	569.15	3.21754	2.33818	0.707294	0.707294		2697.23	1170.23	510.749	2186.48	659.479	3.31546	2.61095	0.970621	0.970621		1860.01	1195.12	508.31	1351.7	686.815	1.96806	1.37101	0.684076	0.684076		2166	1077.51	494.352	1671.64	583.156	2.86655	2.18653	0.698002	0.698002		2132.48	1106.09	491.68	1640.8	614.412	2.67052
				2376.82	1096.95	528.374	1848.45	568.578	3.25101	2.37164	0.717417	0.717417		2751.32	1171.64	512.814	2238.51	658.823	3.39774	2.69322	1.00121	1.00121		1998.71	1199.04	507.867	1490.85	691.174	2.15698	1.55993	0.778335	0.778335		2263.39	1078.08	493.269	1770.12	584.812	3.02681	2.3468	0.749164	0.749164		2158.61	1101.53	491.722	1666.88	609.81	2.73345
				2379.99	1094.87	528.37	1851.62	566.502	3.26851	2.38914	0.722711	0.722711		2706.05	1170.51	511.982	2194.07	658.53	3.33177	2.62725	0.976681	0.976681		2026.28	1191.08	508.064	1518.21	683.011	2.22283	1.62578	0.811191	0.811191		2127.94	1072.45	493.66	1634.28	578.792	2.8236	2.14358	0.684293	0.684293		2248.08	1107.51	492.392	1755.69	615.12	2.85423
				2418.93	1088.15	529.43	1889.5	558.722	3.38182	2.50245	0.756988	0.756988		2767.41	1168.83	512.953	2254.46	655.875	3.43733	2.73281	1.01592	1.01592		2085.87	1184.67	507.09	1578.78	677.577	2.33003	1.73299	0.864684	0.864684		2304.5	1076.59	493.539	1810.96	583.052	3.10601	2.42599	0.774445	0.774445		2027.23	1099.53	491.399	1535.83	608.127	2.52551
				2476.12	1090.25	527.787	1948.33	562.465	3.46392	2.58456	0.781824	0.781824		2740.61	1167.45	512.044	2228.57	655.405	3.40029	2.69577	1.00215	1.00215		2033.81	1186.05	508.645	1525.17	677.407	2.25148	1.65443	0.825488	0.825488		2267.98	1079.38	493.603	1774.37	585.778	3.02909	2.34907	0.74989	0.74989		2152.59	1100.32	492.17	1660.42	608.15	2.73029
				2550.6	1086.91	525.72	2024.88	561.186	3.60822	2.72885	0.825472	0.825472		2910.47	1156.74	513.878	2396.6	642.858	3.72803	3.02352	1.12399	1.12399		2016.52	1177.62	508.853	1507.67	668.764	2.25441	1.65736	0.82695	0.82695		2269.41	1071.89	493.762	1775.64	578.133	3.07134	2.39132	0.763378	0.763378		2126.32	1097.73	491.866	1634.46	605.864	2.69773
				2487.32	1094.04	529.217	1958.1	564.827	3.46673	2.58736	0.782673	0.782673		2871.29	1161.23	513.223	2358.07	648.012	3.63893	2.93441	1.09087	1.09087		2058.41	1183.18	506.998	1551.41	676.184	2.29436	1.69731	0.846884	0.846884		2303.44	1073.95	491.633	1811.81	582.322	3.11135	2.43134	0.776151	0.776151		2132.32	1094.44	490.853	1641.46	603.585	2.71952
				2492.28	1088.23	527.718	1964.56	560.508	3.50496	2.62559	0.794237	0.794237		2699.66	1146.77	512.806	2186.85	633.959	3.44951	2.74499	1.02045	1.02045		2010.59	1183.13	508.084	1502.51	675.043	2.2258	1.62875	0.812674	0.812674		2200.41	1070.58	494.369	1706.04	576.212	2.96079	2.28077	0.728086	0.728086		2188.2	1094.89	489.887	1698.31	605.001	2.80712
				2694.66	1084.5	526.114	2168.54	558.39	3.88356	3.0042	0.908764	0.908764		2722.92	1150.97	514.01	2208.91	636.957	3.46791	2.76339	1.02729	1.02729		1994.12	1185.2	507.124	1487	678.072	2.19298	1.59593	0.796298	0.796298		2102.47	1069.51	496.149	1606.32	573.364	2.80157	2.12155	0.67726	0.67726		2179.83	1095.2	491.128	1688.71	604.077	2.79551
				2548.46	1084.72	526.919	2021.54	557.804	3.62411	2.74474	0.83028	0.83028		2666.32	1151.28	512.128	2154.19	639.148	3.37041	2.66589	0.991047	0.991047		1968.92	1178.89	508.772	1460.15	670.117	2.17895	1.5819	0.789299	0.789299		2109.6	1070.49	495.207	1614.39	575.287	2.80623	2.12622	0.678748	0.678748		2230.42	1094.81	489.28	1741.14	605.532	2.87539
				2540.64	1082.07	527.861	2012.78	554.213	3.63177	2.75241	0.832598	0.832598		2686.12	1154.23	514.285	2171.84	639.944	3.39379	2.68927	0.999738	0.999738		2041.5	1177.98	508.853	1532.65	669.128	2.29051	1.69347	0.844965	0.844965		2277.93	1067.31	494.286	1783.64	573.025	3.11268	2.43266	0.776573	0.776573		2026.81	1095.75	488.209	1538.6	607.54	2.53251
				2511.11	1083.01	528.016	1983.09	554.991	3.57319	2.69383	0.814878	0.814878		2718.58	1150.32	511.828	2206.75	638.49	3.45621	2.75169	1.02294	1.02294		2119.91	1179.66	508.142	1611.77	671.522	2.40017	1.80312	0.899677	0.899677		2137.97	1063.08	493.664	1644.31	569.419	2.88769	2.20768	0.704753	0.704753		2059.25	1091.5	490.89	1568.36	600.606	2.6113
				2486.51	1080.03	528.244	1958.27	551.788	3.54895	2.66958	0.807544	0.807544		2543.43	1143.22	513.995	2029.44	629.223	3.22531	2.52079	0.937105	0.937105		2089.62	1173.85	508.674	1580.95	665.173	2.37675	1.7797	0.887993	0.887993		2238.18	1063.3	495.599	1742.58	567.704	3.06952	2.38951	0.762798	0.762798		2177.72	1092.8	489.832	1687.89	602.97	2.79929
				2478.44	1082.02	527.443	1951	554.581	3.51797	2.63861	0.798173	0.798173		2545.4	1150.34	512.069	2033.33	638.275	3.18566	2.48114	0.922366	0.922366		2097.86	1175.98	507.511	1590.34	668.467	2.37909	1.78204	0.889161	0.889161		2331.17	1059.75	494.675	1836.5	565.071	3.25003	2.57001	0.820421	0.820421		2127.88	1087.29	488.927	1638.95	598.366	2.73905
				2378.32	1077.17	527.911	1850.41	549.263	3.3689	2.48953	0.753078	0.753078		2567.07	1146.89	513.518	2053.55	633.373	3.24225	2.53773	0.943402	0.943402		2144.76	1174.39	509.523	1635.23	664.865	2.4595	1.86245	0.92928	0.92928		2233.45	1060.62	494.078	1739.38	566.547	3.07014	2.39012	0.762994	0.762994		2103.11	1094.32	488.108	1615	606.216	2.66407
				2448.29	1074.47	529.313	1918.98	545.158	3.52004	2.64068	0.7988	0.7988		2581.11	1147.19	511.507	2069.6	635.684	3.25571	2.55119	0.948407	0.948407		2013.71	1173.37	508.42	1505.29	664.954	2.26375	1.6667	0.831612	0.831612		2266.43	1052.06	493.439	1772.99	558.625	3.17385	2.49384	0.796103	0.796103		2156.7	1083.43	489.482	1667.22	593.952	2.80699
				2476.74	1077.36	526.376	1950.37	550.984	3.53979	2.66043	0.804774	0.804774		2566.71	1143.55	510.762	2055.95	632.79	3.24902	2.5445	0.94592	0.94592		2076.1	1170.27	509.556	1566.55	660.712	2.371	1.77395	0.885121	0.885121		2176.99	1058.98	493.348	1683.64	565.635	2.97655	2.29653	0.733117	0.733117		2088.58	1078.53	489.048	1599.53	589.484	2.71344
				2526.85	1075.26	526.493	2000.36	548.768	3.64518	2.76581	0.836653	0.836653		2522.41	1142.12	510.894	2011.52	631.226	3.18669	2.48217	0.922748	0.922748		2076.94	1172.36	508.281	1568.66	664.08	2.36215	1.7651	0.880708	0.880708		2257.58	1058.72	492.892	1764.68	565.833	3.11874	2.43872	0.778508	0.778508		2198.39	1085.66	490.334	1708.05	595.322	2.86913
				2476.94	1070.43	526.961	1949.98	543.467	3.58804	2.70867	0.819369	0.819369		2489.23	1139.21	509.939	1979.29	629.275	3.14536	2.44084	0.907384	0.907384		2029.75	1174.21	508.924	1520.82	665.282	2.28598	1.68894	0.842704	0.842704		2171.69	1057.08	492.914	1678.77	564.169	2.97566	2.29564	0.732833	0.732833		2126.91	1080.81	488.872	1638.04	591.939	2.76725
				2462.24	1066.96	527.099	1935.14	539.865	3.58448	2.70512	0.818292	0.818292		2501.92	1135.28	512.409	1989.51	622.875	3.19408	2.48957	0.925498	0.925498		1973.49	1171.16	509.802	1463.69	661.363	2.21314	1.61609	0.80636	0.768248		2225.37	1054.18	492.891	1732.47	561.29	3.0866	2.40658	0.768248	0.768248		2119.08	1080.45	488.769	1630.31	591.68	2.75539
												7.31222										9.54834										7.19215										4.593
												tea4∆ Bright Tips half times
												7.31222
												9.54834
												7.19215
												4.593
												9.37117
												7.98407
												7.51102
												5.95041
												6.96926
												5.41367
												5.87363
												7.14543
												10.904
												6.95529
												7.53763
												7.33354
												wt tip to tea4∆ CRIB+ tip (P value)
												0.000598489
[truncated: 379 more columns]

## Sheet: Figure 3E
			scd1∆	FRAP Tip4	Other-cell	Background	FRAP-BG	Other-cell-BG	FRAP-nrom-to other	FRAP-nrom-to bleach	Other-cell-norm-to prebleach	scd1∆ 4 tip		FRAP Tip7	Other-cell	Background	FRAP-BG	Other-cell-BG	FRAP-nrom-to other	FRAP-nrom-to bleach	Other-cell-norm-to prebleach	7-tip		FRAP Tip8	Other-cell	Background	FRAP-BG	Other-cell-BG	FRAP-nrom-to other	FRAP-nrom-to bleach	Other-cell-norm-to prebleach	8 tip		FRAP Tip11	Other-cell	Background	FRAP-BG	Other-cell-BG	FRAP-nrom-to other	FRAP-nrom-to bleach	Other-cell-norm-to prebleach	11 tip		FRAP Tip2	Other-cell	Background	FRAP-BG	Other-cell-BG	FRAP-nrom-to other
				1839.93	1718.24	447.134	1392.79	1271.1	1.09574	0.783015	0.954625	0.954625		2180.67	1659.09	446.194	1734.47	1212.89	1.43003	0.938485	0.980273	0.980273		2521.52	1671.19	453.927	2067.59	1217.26	1.69856	1.18027	1.05496	1.05496		1400.77	1672.77	459.551	941.219	1213.22	0.775804	0.500323	0.951114	0.951114		2080.07	2091.52	389.703	1690.36	1701.82	0.99327
wt				1880.89	1712.18	443.234	1437.66	1268.95	1.13296	0.820233	1	1		2191.51	1650.07	443.961	1747.55	1206.11	1.44892	0.957371	1	1		2429.98	1659.58	450.309	1979.67	1209.27	1.63707	1.11879	1	1		1427.93	1667.54	460.316	967.615	1207.23	0.801519	0.526039	1	1		2046.3	2066.82	384.262	1662.04	1682.56	0.987804
data shown in Figure 3B sheet				838.648	1710.34	442.017	396.631	1268.32	0.312722	0	0	0		1030.19	1638.19	442.404	587.789	1195.79	0.491549	0	0	0		1066.89	1639.61	450.693	616.2	1188.91	0.518288	0	0	0		790.844	1669.94	456.588	334.256	1213.36	0.275481	0	0	0		742.448	2057.85	382.691	359.757	1675.16	0.21476
				1113.43	1693.76	440.384	673.046	1253.38	0.536987	0.224265	0.273416	0.273416		1365.26	1636.56	441.667	923.588	1194.89	0.772948	0.281399	0.293929	0.293929		1529.81	1637.12	448.58	1081.23	1188.54	0.909715	0.391427	0.349868	0.349868		953.445	1654.54	455.929	497.516	1198.61	0.415077	0.139597	0.265373	0.265373		1057.88	2040.26	379.268	678.614	1660.99	0.40856
				1317.88	1693	437.828	880.054	1255.18	0.70114	0.388418	0.473546	0.473546		1596.72	1629.88	438.716	1158	1191.16	0.97216	0.480611	0.502011	0.502011		1696.64	1627.09	447.346	1249.3	1179.75	1.05896	0.540667	0.483262	0.483262		1058.38	1649.23	455.401	602.981	1193.83	0.505079	0.229599	0.436467	0.436467		1346.88	2029.35	376.651	970.227	1652.7	0.587057
				1376.95	1695.66	439.632	937.318	1256.03	0.746257	0.433535	0.528551	0.528551		1588.96	1618.99	439.647	1149.32	1179.35	0.974538	0.482989	0.504496	0.504496		1593.69	1622.82	446.238	1147.46	1176.58	0.975247	0.456959	0.408441	0.408441		1173.16	1647.21	455.839	717.325	1191.37	0.602102	0.326622	0.620908	0.620908		1443.41	2008.2	374.148	1069.26	1634.05	0.654361
				1416.58	1682.39	437.006	979.572	1245.39	0.786562	0.47384	0.577689	0.577689		1651.11	1613.5	441.039	1210.07	1172.46	1.03208	0.540534	0.564602	0.564602		1822.33	1616.36	445.45	1376.88	1170.91	1.17591	0.657618	0.587796	0.587796		1193.68	1637.04	454.171	739.505	1182.87	0.62518	0.349699	0.664779	0.664779		1421.23	1998.72	372.409	1048.82	1626.31	0.644908
				1442.8	1671.18	438.696	1004.11	1232.49	0.814699	0.501977	0.611993	0.611993		1710.34	1603.32	437.699	1272.64	1165.62	1.09182	0.600267	0.626996	0.626996		1851.76	1604.12	443.049	1408.71	1161.07	1.21329	0.694998	0.621207	0.621207		1247.46	1639.75	455.186	792.272	1184.56	0.668831	0.39335	0.74776	0.74776		1540.93	1994.98	370.363	1170.57	1624.62	0.720519
				1523.17	1653.3	436.713	1086.46	1216.59	0.893038	0.580316	0.707501	0.707501		1690.39	1594.72	439.529	1250.86	1155.2	1.08281	0.591264	0.617591	0.617591		1894.33	1590.19	443.878	1450.45	1146.31	1.26532	0.747035	0.667719	0.667719		1283.57	1625.28	452.813	830.76	1172.47	0.708556	0.433075	0.823277	0.823277		1535.36	1981.88	369.896	1165.47	1611.98	0.723002
				1536.02	1653.63	437.804	1098.22	1215.82	0.90327	0.590548	0.719976	0.719976		1836.16	1596.37	437.156	1399	1159.21	1.20686	0.715306	0.747157	0.747157		1812.46	1594.78	443.443	1369.02	1151.33	1.18907	0.670786	0.599565	0.599565		1337.73	1624.2	455.173	882.554	1169.02	0.75495	0.479469	0.911472	0.911472		1465.86	1973.08	368.603	1097.26	1604.48	0.683872
				1571.1	1656.74	436.701	1134.4	1220.04	0.929802	0.61708	0.752322	0.752322		1794.25	1577.47	438.545	1355.71	1138.92	1.19034	0.698792	0.729907	0.729907		1899.27	1578.94	443.549	1455.72	1135.39	1.28213	0.763842	0.682742	0.682742		1281.29	1626.27	452.394	828.898	1173.88	0.706121	0.43064	0.818647	0.818647		1533.3	1953.83	367.824	1165.47	1586	0.73485
				1599.96	1652.03	434.905	1165.06	1217.12	0.957222	0.6445	0.785752	0.785752		1697.36	1583.42	436.779	1260.58	1146.64	1.09936	0.607814	0.634878	0.634878		1921.4	1580.24	441.2	1480.2	1139.04	1.29952	0.78123	0.698283	0.698283		1404.37	1620.13	452.387	951.987	1167.74	0.815239	0.539758	1.02608	1.02608		1573.21	1950.33	366.053	1207.16	1584.27	0.761966
				1582.97	1639.18	435.53	1147.44	1203.65	0.953298	0.640576	0.780968	0.780968		1939.61	1583.26	437.046	1502.56	1146.22	1.31089	0.819339	0.855822	0.855822		1975.91	1568.6	440.511	1535.39	1128.09	1.36106	0.842773	0.753292	0.753292		1321.23	1615.22	452.557	868.677	1162.67	0.747141	0.47166	0.896627	0.896627		1563.61	1948.09	364.616	1199	1583.47	0.757193
				1658.55	1638.4	433.557	1224.99	1204.85	1.01672	0.703994	0.858285	0.858285		1877.32	1576.52	436.659	1440.66	1139.86	1.26389	0.772346	0.806736	0.806736		1889.8	1560.12	439.033	1450.76	1121.08	1.29407	0.775786	0.693417	0.693417		1271.89	1599.76	450.979	820.913	1148.78	0.714595	0.439114	0.834756	0.834756		1697.39	1943.44	365.221	1332.16	1578.22	0.844095
				1672.01	1639.05	431.677	1240.34	1207.37	1.02731	0.714584	0.871196	0.871196		1824.41	1579.07	437.13	1387.28	1141.93	1.21485	0.7233	0.755507	0.755507		2069.62	1553.35	439.828	1629.79	1113.52	1.46364	0.945353	0.84498	0.84498		1351.1	1598.86	451.836	899.262	1147.02	0.783996	0.508516	0.966689	0.966689		1599.85	1936.44	365.049	1234.8	1571.39	0.785797
				1719.29	1647.39	434.126	1285.16	1213.27	1.05926	0.746536	0.910151	0.910151		1937.62	1566.98	435.435	1502.19	1131.54	1.32756	0.83601	0.873235	0.873235		1991.39	1555.16	438.605	1552.79	1116.56	1.39069	0.872401	0.779775	0.779775		1379.72	1593.83	451.608	928.115	1142.22	0.812551	0.537071	1.02097	1.02097		1653.74	1928.98	363.471	1290.27	1565.51	0.824186
				1714.26	1631.02	432.746	1281.52	1198.28	1.06947	0.756744	0.922597	0.922597		1765.48	1562.69	436.011	1329.47	1126.68	1.17999	0.688444	0.719098	0.719098		1999.33	1542.19	438.421	1560.9	1103.77	1.41416	0.89587	0.800751	0.800751		1283.14	1592.12	450.957	832.187	1141.17	0.729243	0.453762	0.862602	0.862602		1715.46	1923.33	365.276	1350.18	1558.05	0.866583
				1678.87	1627.98	433.481	1245.39	1194.5	1.04261	0.729885	0.889851	0.889851		1888.6	1552.2	435.643	1452.95	1116.56	1.30127	0.809725	0.84578	0.84578		1921.85	1534.52	439.129	1482.72	1095.39	1.35359	0.835307	0.746618	0.746618		1328.27	1585.47	449.908	878.359	1135.57	0.773499	0.498018	0.946733	0.946733		1720.95	1911.55	362.919	1358.03	1548.63	0.876925
				1745.51	1620.54	432.285	1313.22	1188.25	1.10517	0.792448	0.966125	0.966125		1755.18	1551.76	436.134	1319.05	1115.63	1.18234	0.69079	0.721549	0.721549		1947.14	1551.82	439.551	1507.59	1112.27	1.35543	0.837139	0.748256	0.748256		1288.29	1589.37	449.227	839.061	1140.14	0.735925	0.460444	0.875305	0.875305		1751.72	1918.35	364.542	1387.18	1553.81	0.892762
				1808.62	1617.64	430.26	1378.36	1187.38	1.16084	0.848115	1.03399	1.03399		1749.89	1547.27	436.015	1313.88	1111.26	1.18233	0.690784	0.721543	0.721543		1879.18	1543.96	436.878	1442.3	1107.08	1.3028	0.784508	0.701213	0.701213		1345.95	1604.85	451.675	894.276	1153.17	0.775494	0.500013	0.950525	0.950525		1674.83	1908.34	363.573	1311.26	1544.76	0.848842
				1662.42	1612.4	431.662	1230.76	1180.74	1.04236	0.72964	0.889553	0.889553		1751.18	1548.91	435.548	1315.63	1113.37	1.18167	0.690117	0.720846	0.720846		1873.11	1533.58	436.215	1436.89	1097.36	1.30941	0.791117	0.707121	0.707121		1431.46	1596.9	451.215	980.242	1145.68	0.855597	0.580116	1.1028	1.1028		1686.3	1896.25	361.237	1325.06	1535.01	0.863228
				1734.63	1597.88	433.777	1300.85	1164.1	1.11748	0.804754	0.981129	0.981129		1805.85	1536.61	436.393	1369.46	1100.22	1.24472	0.753168	0.786705	0.786705		1919.14	1536.77	435.868	1483.27	1100.9	1.34733	0.829043	0.74102	0.74102		1350.98	1597.07	451.721	899.261	1145.35	0.785144	0.509663	0.968871	0.968871		1860.19	1891.44	362.055	1498.14	1529.39	0.979569
				1703.12	1593.87	431.053	1272.07	1162.82	1.09395	0.781227	0.952445	0.952445		1751	1538.35	435.274	1315.73	1103.07	1.19278	0.701234	0.732458	0.732458		1920.24	1525.94	438.455	1481.78	1087.49	1.36257	0.844283	0.754642	0.754642		1288.06	1583.47	450.084	837.974	1133.39	0.739352	0.463871	0.88182	0.88182		1799.35	1880.28	361.389	1437.97	1518.89	0.94672
				1769	1596.32	430.551	1338.45	1165.77	1.14813	0.835404	1.0185	1.0185		1826.65	1541.82	434.029	1392.62	1107.79	1.25712	0.76557	0.799658	0.799658		1880.87	1539.15	438.804	1442.06	1100.35	1.31055	0.792263	0.708145	0.708145		1357.42	1588.05	450.226	907.191	1137.82	0.797305	0.521824	0.991988	0.991988		1860.01	1886.73	360.652	1499.36	1526.08	0.982492
				1763.88	1580.87	430.266	1333.62	1150.61	1.15906	0.846333	1.03182	1.03182		1717.66	1514.18	434.733	1282.92	1079.45	1.1885	0.696948	0.727981	0.727981		1901.12	1528.15	437.49	1463.63	1090.66	1.34196	0.823675	0.736222	0.736222		1384.89	1575.74	452.206	932.685	1123.53	0.830136	0.554655	1.0544	1.0544		1823.99	1880.53	361.535	1462.45	1519	0.962775
				1760.01	1575.26	431.532	1328.48	1143.73	1.16154	0.848815	1.03485	1.03485		1668.68	1518.65	435.417	1233.27	1083.23	1.13851	0.646958	0.675765	0.675765		1994.47	1523.35	437.735	1556.74	1085.61	1.43397	0.915682	0.81846	0.81846		1346.58	1571.16	450.655	895.926	1120.5	0.799576	0.524095	0.996306	0.996306		1742.36	1864.82	360.872	1381.49	1503.95	0.918573
				1757.77	1575.75	428.936	1328.84	1146.81	1.15872	0.845998	1.03141	1.03141		1672.92	1515.53	435.387	1237.53	1080.14	1.14572	0.654168	0.683297	0.683297		1951.64	1509.29	437.923	1513.71	1071.37	1.41288	0.894594	0.799611	0.799611		1282.09	1571.35	453.878	828.211	1117.47	0.74115	0.46567	0.885238	0.885238		1779.87	1869.02	358.678	1421.19	1510.34	0.940972
				1809.62	1566.34	430.383	1379.24	1135.96	1.21416	0.901439	1.099	1.099		1857.5	1509.25	433.854	1423.64	1075.39	1.32384	0.832287	0.869346	0.869346		2000.9	1504.17	435.083	1565.82	1069.08	1.46464	0.946349	0.845871	0.845871		1446.37	1556.65	454.585	991.789	1102.07	0.899934	0.624454	1.18709	1.18709		1790.24	1850.78	360.27	1429.97	1490.51	0.959382
				1726.39	1557.85	428.319	1298.07	1129.53	1.14922	0.836493	1.01982	1.01982		1777.94	1501.87	432.391	1345.55	1069.48	1.25813	0.766583	0.800717	0.800717		1843.58	1489.84	435.472	1408.11	1054.37	1.33551	0.817218	0.73045	0.73045		1428.71	1559.77	452.134	976.579	1107.63	0.881681	0.6062	1.15239	1.15239		1735.13	1848.5	360.826	1374.3	1487.68	0.923791
				1661.44	1565.64	427.798	1233.64	1137.84	1.0842	0.771475	0.940556	0.940556		1776.53	1502.64	435.369	1341.16	1067.27	1.25663	0.765076	0.799143	0.799143		2024.34	1500.33	437.148	1587.19	1063.18	1.49287	0.974582	0.871107	0.871107		1382.89	1563.2	451.824	931.07	1111.38	0.837763	0.562282	1.0689	1.0689		1766.61	1848.8	359.092	1407.51	1489.7	0.944828
				1545.61	1556.02	427.354	1118.26	1128.67	0.990777	0.678055	0.826661	0.826661		1848.67	1495.11	431.99	1416.68	1063.12	1.33257	0.841021	0.87847	0.87847		1828.02	1494.02	437.092	1390.92	1056.92	1.31601	0.797723	0.713025	0.713025		1359.87	1560.49	452.483	907.382	1108.01	0.818932	0.543451	1.0331	1.0331		1823.42	1836	360.62	1462.8	1475.38	0.991475
				1657.33	1548.76	429.357	1227.97	1119.4	1.09699	0.784269	0.956154	0.956154		1848.54	1487.41	432.842	1415.7	1054.57	1.34245	0.850899	0.888787	0.888787		1871.87	1473.19	437.828	1434.05	1035.37	1.38506	0.866774	0.774745	0.774745		1429.96	1546.16	451.816	978.149	1094.34	0.893822	0.618341	1.17547	1.17547		1927.91	1831.37	359.211	1568.7	1472.16	1.06558
				1655.33	1540.55	428.036	1227.3	1112.52	1.10317	0.79045	0.96369	0.96369		1751.17	1488.68	432.675	1318.5	1056.01	1.24857	0.757017	0.790725	0.790725		1728.21	1483.53	437.029	1291.18	1046.5	1.23381	0.715518	0.639549	0.639549		1306.85	1543.48	451.68	855.169	1091.8	0.783264	0.507783	0.965296	0.965296		1941.42	1832.71	358.51	1582.91	1474.2	1.07375
				1631.93	1549	429.239	1202.69	1119.76	1.07406	0.761336	0.928194	0.928194		1690.04	1485.54	432.57	1257.47	1052.97	1.19422	0.70267	0.733958	0.733958		1959.08	1470.92	434.607	1524.48	1036.31	1.47106	0.952771	0.851611	0.851611		1256.3	1546.46	453.239	803.064	1093.22	0.734585	0.459104	0.872757	0.872757		1846.69	1817.62	359.038	1487.65	1458.58	1.01994
				1591.16	1547.06	426.381	1164.78	1120.68	1.03935	0.726626	0.885878	0.885878		1853.22	1479.03	434.197	1419.02	1044.84	1.35813	0.866581	0.905167	0.905167		1848.95	1483.93	434.005	1414.94	1049.92	1.34766	0.829372	0.741314	0.741314		1232.55	1537.22	452.914	779.632	1084.31	0.719015	0.443535	0.84316	0.84316		1884.8	1808.61	359.652	1525.15	1448.96	1.05258
				1647.41	1526.36	428.741	1218.67	1097.62	1.11028	0.79756	0.972358	0.972358		1720.45	1462.97	434.787	1285.67	1028.19	1.25042	0.758871	0.792662	0.792662		1749.37	1461.28	435.118	1314.25	1026.16	1.28075	0.762458	0.681504	0.681504		1282.19	1534.87	452.039	830.153	1082.84	0.766648	0.491167	0.933709	0.933709		1794.02	1811.35	359.775	1434.24	1451.58	0.988059
				1568.76	1527.03	429.131	1139.62	1097.9	1.03801	0.725284	0.884242	0.884242		1756.02	1471.13	431.563	1324.45	1039.57	1.27405	0.782498	0.817341	0.817341		1673.89	1466.89	435.798	1238.1	1031.09	1.20076	0.682473	0.610011	0.610011		1336.89	1526.51	453.982	882.906	1072.53	0.823202	0.547722	1.04122	1.04122		1858.3	1793.91	359.366	1498.93	1434.55	1.04488
				1547.44	1513.54	429.27	1118.17	1084.27	1.03127	0.718551	0.876032	0.876032		1740.62	1465.03	432.258	1308.36	1032.77	1.26684	0.775294	0.809815	0.809815		1714.19	1464.18	434.742	1279.45	1029.44	1.24286	0.724576	0.647645	0.647645		1328.43	1524.6	453.769	874.659	1070.83	0.816803	0.541322	1.02905	1.02905		1790.8	1784.94	358.111	1432.68	1426.83	1.0041
				1511.41	1505.34	425.973	1085.44	1079.37	1.00563	0.692905	0.844766	0.844766		1678.65	1459.71	431.639	1247.01	1028.07	1.21296	0.721411	0.753534	0.753534		1812.73	1465.2	435.378	1377.35	1029.83	1.33746	0.819175	0.7322	0.7322		1406.08	1524.53	453.504	952.577	1071.03	0.889403	0.613922	1.16707	1.16707		1833.11	1774.72	359.27	1473.84	1415.45	1.04125
				1653.65	1508.56	428.982	1224.67	1079.58	1.13439	0.821667	1.00175	1.00175		1676.36	1454.36	431.77	1244.59	1022.59	1.2171	0.725555	0.757862	0.757862		1706.03	1449.09	435.577	1270.46	1013.51	1.25352	0.73523	0.657167	0.657167		1400.13	1527.39	452.776	947.353	1074.61	0.881578	0.606098	1.15219	1.15219		1878.54	1769.16	357.406	1521.14	1411.76	1.07748
				1577.05	1507.23	424.973	1152.07	1082.26	1.06451	0.751789	0.916555	0.916555		1686.54	1455.89	432.836	1253.71	1023.06	1.22545	0.733903	0.766581	0.766581		1679.89	1459.31	433.457	1246.43	1025.85	1.21502	0.696734	0.622759	0.622759		1363.17	1505.82	452.293	910.879	1053.53	0.864599	0.589118	1.11991	1.11991		1896.3	1767.75	358.124	1538.18	1409.63	1.09119
				1581.98	1494	426.956	1155.02	1067.05	1.08245	0.769727	0.938425	0.938425		1646.14	1445.8	430.496	1215.64	1015.3	1.19732	0.70577	0.737196	0.737196		1699.03	1446.49	434.242	1264.79	1012.25	1.24948	0.731195	0.65356	0.65356		1397.95	1512.64	452.242	945.71	1060.4	0.891844	0.616364	1.17171	1.17171		1802.92	1759.28	356.856	1446.06	1402.43	1.03111
				1612.62	1497.08	424.767	1187.86	1072.31	1.10775	0.795027	0.96927	0.96927		1714.04	1446.92	429.368	1284.67	1017.55	1.26252	0.770966	0.805296	0.805296		1693.6	1438.05	433.489	1260.11	1004.56	1.25439	0.736101	0.657945	0.657945		1426.15	1505.88	452.935	973.215	1052.94	0.924282	0.648801	1.23337	1.23337		1848.38	1749.96	357.496	1490.89	1392.46	1.07068
				1535.33	1491.07	425.972	1109.35	1065.1	1.04155	0.728829	0.888563	0.888563		1775.85	1444.54	430.293	1345.55	1014.24	1.32666	0.83511	0.872296	0.872296		1692.14	1432.12	433.207	1258.94	998.914	1.26031	0.742019	0.663235	0.663235		1379.57	1497.27	453.072	926.498	1044.2	0.887279	0.611798	1.16303	1.16303		1798.06	1745.59	355.912	1442.15	1389.68	1.03776
				1597.84	1484.17	425.692	1172.15	1058.48	1.10739	0.794667	0.96883	0.96883		1650.6	1443.94	432.034	1218.57	1011.9	1.20423	0.712684	0.744418	0.744418		1703.73	1439.2	431.776	1271.96	1007.42	1.26259	0.7443	0.665274	0.665274		1318.36	1487.35	452.618	865.739	1034.74	0.836677	0.561196	1.06683	1.06683		1891.13	1732.72	356.781	1534.35	1375.94	1.11513
				1578.1	1483.12	426.575	1151.52	1056.55	1.08989	0.777173	0.947502	0.947502		1677.21	1438.33	430.599	1246.62	1007.73	1.23705	0.745505	0.7787	0.7787		1716.98	1428.25	433.189	1283.79	995.06	1.29016	0.771875	0.689922	0.689922		1329.18	1499.48	451.808	877.376	1047.68	0.837449	0.561968	1.0683	1.0683		1897.28	1732.16	356.549	1540.73	1375.61	1.12003
				1550.64	1472.15	425.087	1125.56	1047.07	1.07496	0.76224	0.929297	0.929297		1671.51	1436.23	428.902	1242.61	1007.33	1.23357	0.742018	0.775058	0.775058		1653.85	1429.75	433.288	1220.56	996.465	1.22489	0.706604	0.631581	0.631581		1345.24	1492.67	451.849	893.387	1040.82	0.858348	0.582867	1.10803	1.10803		1875.03	1729.19	354.9	1520.13	1374.29	1.10612
				1568.65	1461.77	425.417	1143.24	1036.35	1.10313	0.790413	0.963644	0.963644		1603.66	1438.57	430.559	1173.11	1008.01	1.16379	0.672238	0.702171	0.702171		1613.8	1420.61	432.911	1180.88	987.699	1.19559	0.677304	0.605391	0.605391		1318.19	1486.92	449.847	868.342	1037.08	0.837299	0.561818	1.06802	1.06802		1775.74	1711.64	356.376	1419.37	1355.26	1.0473
				1534.29	1459.8	424.067	1110.22	1035.73	1.07192	0.759196	0.925586	0.925586		1569.52	1422.9	430.292	1139.22	992.604	1.14771	0.656163	0.685381	0.685381		1800.14	1419.38	431.389	1368.75	987.994	1.38538	0.867095	0.775031	0.775031		1372.91	1481.32	451.506	921.407	1029.81	0.894731	0.619251	1.1772	1.1772		1869.97	1705.11	355.466	1514.5	1349.65	1.12215
				1522.32	1464.96	424.687	1097.63	1040.27	1.05514	0.742417	0.905129	0.905129		1599.84	1416.95	431.282	1168.56	985.671	1.18554	0.693996	0.724897	0.724897		1657.85	1406.97	432.178	1225.67	974.788	1.25737	0.739087	0.660615	0.660615		1292.78	1478.99	451.806	840.976	1027.18	0.818722	0.543242	1.0327	1.0327		1707.43	1703.2	356.784	1350.65	1346.42	1.00314
				1463.06	1458.78	425.192	1037.87	1033.59	1.00414	0.691422	0.842958	0.842958		1612.52	1414.74	430.048	1182.47	984.688	1.20086	0.709309	0.740893	0.740893		1621.37	1409.21	434.261	1187.11	974.953	1.21761	0.699317	0.625068	0.625068		1317.49	1468.89	450.607	866.883	1018.28	0.851318	0.575837	1.09467	1.09467		1707.77	1699.8	356.457	1351.31	1343.35	1.00593
				1564.86	1461.09	424.867	1139.99	1036.23	1.10013	0.787411	0.959985	0.959985		1505.89	1404.77	431.028	1074.86	973.74	1.10385	0.612299	0.639563	0.639563		1561.28	1410.83	432.67	1128.61	978.158	1.15381	0.635522	0.568046	0.568046		1351.84	1454.72	451.531	900.313	1003.19	0.89745	0.621969	1.18236	1.18236		1743.58	1692.49	354.662	1388.92	1337.83	1.03819
				1506.97	1444.8	425.064	1081.91	1019.74	1.06097	0.748245	0.912235	0.912235		1527.84	1397.08	429.561	1098.28	967.515	1.13516	0.643607	0.672266	0.672266		1687.15	1399.48	432.185	1254.96	967.293	1.2974	0.779108	0.696386	0.696386		1278.25	1446.54	452.149	826.105	994.39	0.830766	0.555285	1.0556	1.0556		1611.91	1679.48	354.855	1257.06	1324.62	0.948989
				1459.94	1443.81	426.805	1033.13	1017	1.01586	0.703138	0.857242	0.857242		1582.28	1388.37	427.511	1154.77	960.863	1.2018	0.710252	0.741877	0.741877		1506.72	1405.58	431.238	1075.48	974.345	1.1038	0.585509	0.523343	0.523343		1262.86	1448.11	450.711	812.145	997.397	0.814265	0.538784	1.02423	1.02423		1752.77	1679.8	355.022	1397.75	1324.78	1.05508
				1485.86	1443.41	423.034	1062.83	1020.37	1.04161	0.728885	0.888632	0.888632		1467.94	1382.29	430.227	1037.72	952.065	1.08996	0.598415	0.625061	0.625061		1542.67	1390.66	430.903	1111.77	959.757	1.15839	0.6401	0.572138	0.572138		1295.82	1439.27	450.925	844.897	988.342	0.854863	0.579382	1.10141	1.10141		1690.87	1669.53	352.232	1338.64	1317.3	1.0162
				1298.92	1435.82	425.887	873.031	1009.93	0.864446	0.551724	0.672643	0.672643		1482.81	1375.75	430.595	1052.22	945.156	1.11327	0.621725	0.649409	0.649409		1593.88	1377.99	432.575	1161.31	945.418	1.22835	0.710063	0.634672	0.634672		1264.95	1441.53	449.763	815.187	991.77	0.821952	0.546471	1.03884	1.03884		1581.6	1670.72	352.679	1228.92	1318.04	0.932384
				1373.09	1424.57	425.477	947.608	999.093	0.948468	0.635746	0.77508	0.77508		1485.42	1371.34	429.278	1056.14	942.062	1.1211	0.629549	0.657581	0.657581		1569.25	1380.89	432.62	1136.63	948.271	1.19863	0.680346	0.608111	0.608111		1432.69	1430.56	451.078	981.616	979.484	1.00218	0.726696	1.38145			1698.19	1668.71	353.539	1344.65	1315.17	1.02241
																																												1659.36	1657.33	353.299	1306.06	1304.03	1.00155
																																												1687.92	1654.86	351.293	1336.63	1303.57	1.02536
																																												1660.47	1640.28	350.925	1309.54	1289.36	1.01565
											half time	2.92021										1.90313										1.92227										2.88133
[truncated: 589 more columns]

## Sheet: Figure 3F
	FRAP halftimes	SD		CRIB enrichment	SD
wt	4.59145	2.03871		15.5287	6.18751
scd1∆	2.9408	1.28642		2.32029	1.02414
scd2∆	3.83993	1.48071		9.93422	3.24315
gef1∆	5.04399	1.89845		16.1129	8.81532
orb2-34	7.52322	2.56065		22.1925	11.5715
rdi1∆	4.59131	2.03859		12.2417	4.5688
tea4∆	7.34968	1.58892		18.5132	10.3672

[truncated: 18 more sheets: Figure 4A, Figure 4D, Figure 4E, Figure 5E, Figure 5F, Figure 5H, Figure 5I, Figure 6C, Figure 6D, Figure 6E, Figure 7I, Figure S1D, Figure S2B, Figure S3, Figure S4B, Figure S5F, Figure S6C, Sheet1]
